# Supplementary material for: The genus Scaptodrosophila Duda part II: the coracina species group from East Asia, with morphological and molecular evidence (Diptera, Drosophilidae)
Source: Zookeys. 2018 Feb 8;(736):119–48. doi: 10.3897/zookeys.736.13682 (PMC5904429; doi:10.3897/zookeys.736.13682)
Supplement: XML Treatment for Scaptodrosophila coracina species group [file zookeys.736.13682-treatment1.xml]

<!DOCTYPE tp:taxon-treatment
  PUBLIC "-//TaxonX//DTD Taxonomic Treatment Publishing DTD v0 20100105//EN" "tax-treatment-NSO.dtd">
<tp:taxon-treatment xmlns:tp="http://www.plazi.org/taxpub"><tp:treatment-meta><kwd-group><label>Taxon classification</label><kwd><named-content xmlns:xlink="http://www.w3.org/1999/xlink" content-type="kingdom">Animalia</named-content></kwd><kwd><named-content xmlns:xlink="http://www.w3.org/1999/xlink" content-type="order">Diptera</named-content></kwd><kwd><named-content xmlns:xlink="http://www.w3.org/1999/xlink" content-type="family">Drosophilidae</named-content></kwd></kwd-group><mixed-citation publication-type="journal"><person-group><name><surname>Liu</surname><given-names>Yi-Qin</given-names></name><name><surname>Chen</surname><given-names>Hong-Wei</given-names></name></person-group><article-title>The genus <italic><tp:taxon-name><tp:taxon-name-part taxon-name-part-type="genus" reg="Scaptodrosophila">Scaptodrosophila</tp:taxon-name-part></tp:taxon-name></italic> Duda part II: the <italic>coracina</italic> species group from East Asia, with morphological and molecular evidence (<tp:taxon-name><tp:taxon-name-part taxon-name-part-type="order">Diptera</tp:taxon-name-part></tp:taxon-name>, <tp:taxon-name><tp:taxon-name-part taxon-name-part-type="family">Drosophilidae</tp:taxon-name-part></tp:taxon-name>)</article-title><source>Zookeys</source><day>8</day><month>2</month><year>2018</year><volume>2018</volume><issue>736</issue><fpage>119</fpage><lpage>148</lpage><pub-id pub-id-type="doi">10.3897/zookeys.736.13682</pub-id></mixed-citation></tp:treatment-meta><tp:nomenclature><tp:taxon-name>
            <tp:taxon-name-part taxon-name-part-type="genus" reg="Scaptodrosophila">Scaptodrosophila</tp:taxon-name-part>
            <tp:taxon-name-part taxon-name-part-type="species" reg="coracina">coracina</tp:taxon-name-part>
            <tp:taxon-name-part taxon-name-part-type="species" reg="rank">species group</tp:taxon-name-part>
          </tp:taxon-name><tp:nomenclature-citation-list><tp:nomenclature-citation><tp:taxon-name>
                <tp:taxon-name-part taxon-name-part-type="genus" reg="Scaptodrosophila">Scaptodrosophila</tp:taxon-name-part> <tp:taxon-name-part taxon-name-part-type="species" reg="coracina">coracina</tp:taxon-name-part></tp:taxon-name><comment>species group <xref ref-type="bibr" rid="B11">Mather 1955</xref>: 550; <xref ref-type="bibr" rid="B4">Bock 1982</xref>: 70; <xref ref-type="bibr" rid="B16">van Klinken 1997</xref>: 424.</comment></tp:nomenclature-citation></tp:nomenclature-citation-list></tp:nomenclature><tp:treatment-sec sec-type="diagnosis" id="SECID0E4OAG"><title>Diagnosis</title><p>(modified from <xref ref-type="bibr" rid="B4">Bock 1982</xref> and <xref ref-type="bibr" rid="B16">van Klinken 1997</xref>). Body yellowish brown to black; arista with three or four dorsal and two ventral branches in addition to terminal bifurcation; facial carina narrow and flat; prescutellar setae usually large, as long as anterior dorsocentral setae; hypandrium usually with a pair of very large paramedian setae.</p><!--PageBreak--></tp:treatment-sec><tp:treatment-sec sec-type="description" id="SECID0EMPAG"><title>Description.</title><p>Male and female: <bold><italic>Head</italic></bold> (Figs <xref ref-type="fig" rid="F3">3</xref>–<xref ref-type="fig" rid="F7">7A, B</xref>): Eyes red to brownish red. Ocellar triangle yellowish brown to brown, mostly with three pairs of setae above ocellar setae. Frons narrower than 1/2 width of head, with a few minute setulae medially. Anterior reclinate orbital setae usually outside and close to proclinate orbital setae; posterior reclinate orbital seta larger than others. Face usually yellowish brown to black. Clypeus mostly yellowish brown to brown. Palpus usually yellowish brown. Vibrissa prominent; subvibrissal setae small. Gena and postgena narrow.</p><fig id="F3" position="float" orientation="portrait"><label>Figure 3.</label><caption><p>Frontal, dorsal, and lateral views of male. <italic><tp:taxon-name><tp:taxon-name-part taxon-name-part-type="genus" reg="Scaptodrosophila">Scaptodrosophila</tp:taxon-name-part> <tp:taxon-name-part taxon-name-part-type="species" reg="coracina">coracina</tp:taxon-name-part></tp:taxon-name></italic> from Okinawa, Japan (<bold>A, C, E</bold>) and Guizhou, China (<bold>B, D, F</bold>). Scale bars: 0.5 mm.</p></caption><graphic xmlns:xlink="http://www.w3.org/1999/xlink" xlink:href="zookeys-736-119-g003.jpg" position="float" orientation="portrait" xlink:type="simple" id="oo_185155.jpg"/></fig><p>
            <bold><italic>Thorax</italic></bold> (Figs <xref ref-type="fig" rid="F3">3</xref>–<xref ref-type="fig" rid="F7">7C–F</xref>): Mesonotum yellowish brown to black, sometimes with longitudinal stripe(s). Postpronotal lobe mostly yellowish to dark brown, with three long setae, and a few of shorter setae. Acrostichal setulae mostly in ca. eight to ten regular rows. Pleura mostly yellowish brown to dark brown. One small proepisternal seta. Katepisternum medially with three large setae and some small ones. Scutellum yellowish brown to black. Wing hyaline, sometimes infuscate. Basal medial-cubital crossvein absent. R<sub>4+5</sub> nearly parallel with M<sub>1</sub> distally. Halter mostly white to yellowish. Legs mostly yellowish brown to black.</p><p>
            <bold><italic>Abdomen</italic></bold> (Figs <xref ref-type="fig" rid="F3">3</xref>–<xref ref-type="fig" rid="F7">7C–F</xref>): Tergites usually yellowish brown to black, with dark brown caudal bands.</p><p>
            <bold><italic>Male terminalia</italic></bold> (Figs <xref ref-type="fig" rid="F8">8</xref>–<xref ref-type="fig" rid="F16">16A–D</xref>): Epandrium usually pubescent, with several setae around anteroventral corner to posterior margin. Surstylus with a row of peg-like prensisetae long caudal margin, several setae on outer and inner surfaces. Cercus separated from epandrium, pubescent, and setigerous. Hypandrium pale brown. Paramere with several sensilla. Gonopods fused with each other, broadened to hood-shaped. Aedeagus bilobed subbasally.</p><p>
            <bold><italic>Female terminalia</italic></bold> (Figs <xref ref-type="fig" rid="F8">8</xref>, <xref ref-type="fig" rid="F9">9</xref>, <xref ref-type="fig" rid="F11">11</xref>, <xref ref-type="fig" rid="F15">15</xref>, <xref ref-type="fig" rid="F16">16E</xref>): Oviscapt mostly yellowish brown to brown, usually broadened subapically in lateral view, and with numerous peg-like ovisensilla.</p><p>In the following individual species descriptions, only characters that depart from the above description are provided for brevity.</p></tp:treatment-sec><tp:treatment-sec><!--Section generated to contain objects referenced in tp:taxon-treatment.--><fig id="F7" position="float" orientation="portrait"><label>Figure 7.</label><caption><p>Frontal, dorsal, and lateral views of male. <italic><tp:taxon-name><tp:taxon-name-part taxon-name-part-type="genus" reg="Scaptodrosophila">Scaptodrosophila</tp:taxon-name-part> <tp:taxon-name-part taxon-name-part-type="species" reg="ventriobscurata">ventriobscurata</tp:taxon-name-part></tp:taxon-name></italic> sp. n. (<bold>A, C, E</bold>); <italic><tp:taxon-name><tp:taxon-name-part taxon-name-part-type="genus" reg="Scaptodrosophila">S.</tp:taxon-name-part> <tp:taxon-name-part taxon-name-part-type="species" reg="zebrina">zebrina</tp:taxon-name-part></tp:taxon-name></italic> sp. n. (<bold>B, D, F</bold>). Scale bars: 0.5 mm.</p></caption><graphic xmlns:xlink="http://www.w3.org/1999/xlink" xlink:href="zookeys-736-119-g007.jpg" position="float" orientation="portrait" xlink:type="simple" id="oo_185159.jpg"/></fig><fig id="F8" position="float" orientation="portrait"><label>Figure 8.</label><caption><p>
                <italic><tp:taxon-name><tp:taxon-name-part taxon-name-part-type="genus" reg="Scaptodrosophila">Scaptodrosophila</tp:taxon-name-part> <tp:taxon-name-part taxon-name-part-type="species" reg="coracina">coracina</tp:taxon-name-part></tp:taxon-name></italic> (Kikkawa &amp; Peng, 1938). <bold>A</bold> and <bold>B</bold> epandrium (epand), surstylus (sur), and cercus (cerc) (posterior and lateral views, respectively) <bold>C</bold> and <bold>D</bold> hypandrium (hypd), parameres (pm), gonopods (gon), aedeagus (aed), and aedeagal apodeme (aed a) (ventral and lateral views, respectively) <bold>E</bold> oviscapt (lateral view). Scale bars: 0.1 mm.</p></caption><graphic xmlns:xlink="http://www.w3.org/1999/xlink" xlink:href="zookeys-736-119-g008.jpg" position="float" orientation="portrait" xlink:type="simple" id="oo_185160.jpg"/></fig><fig id="F16" position="float" orientation="portrait"><label>Figure 16.</label><caption><p>
                <italic><tp:taxon-name><tp:taxon-name-part taxon-name-part-type="genus" reg="Scaptodrosophila">Scaptodrosophila</tp:taxon-name-part> <tp:taxon-name-part taxon-name-part-type="species" reg="zebrina">zebrina</tp:taxon-name-part></tp:taxon-name></italic> sp. n. <bold>A</bold> and <bold>B</bold> epandrium, surstylus, and cercus (posterior and lateral views) <bold>C</bold> and <bold>D</bold> hypandrium, parameres, gonopods, aedeagus, and aedeagal apodeme (ventral and lateral views, respectively) <bold>E</bold> oviscapt (lateral view). Scale bars: 0.1 mm.</p></caption><graphic xmlns:xlink="http://www.w3.org/1999/xlink" xlink:href="zookeys-736-119-g016.jpg" position="float" orientation="portrait" xlink:type="simple" id="oo_185168.jpg"/></fig><fig id="F9" position="float" orientation="portrait"><label>Figure 9.</label><caption><p>
                <italic><tp:taxon-name><tp:taxon-name-part taxon-name-part-type="genus" reg="Scaptodrosophila">Scaptodrosophila</tp:taxon-name-part> <tp:taxon-name-part taxon-name-part-type="species" reg="fuscilimba">fuscilimba</tp:taxon-name-part></tp:taxon-name></italic> sp. n. <bold>A</bold> and <bold>B</bold> epandrium, surstylus, and cercus (posterior and lateral views) <bold>C</bold> and <bold>D</bold> hypandrium, parameres, gonopods, aedeagus, and aedeagal apodeme (ventral and lateral views, respectively) <bold>E</bold> oviscapt (lateral view). Scale bars: 0.1 mm.</p></caption><graphic xmlns:xlink="http://www.w3.org/1999/xlink" xlink:href="zookeys-736-119-g009.jpg" position="float" orientation="portrait" xlink:type="simple" id="oo_185161.jpg"/></fig><fig id="F11" position="float" orientation="portrait"><label>Figure 11.</label><caption><p>
                <italic><tp:taxon-name><tp:taxon-name-part taxon-name-part-type="genus" reg="Scaptodrosophila">Scaptodrosophila</tp:taxon-name-part> <tp:taxon-name-part taxon-name-part-type="species" reg="helvpecta">helvpecta</tp:taxon-name-part></tp:taxon-name></italic> sp. n. <bold>A</bold> and <bold>B</bold> epandrium, surstylus, and cercus (posterior and lateral views) <bold>C</bold> and <bold>D</bold> hypandrium, parameres, gonopods, aedeagus, and aedeagal apodeme (ventral and lateral views, respectively) <bold>E</bold> oviscapt (lateral view). Scale bars: 0.1 mm.</p></caption><graphic xmlns:xlink="http://www.w3.org/1999/xlink" xlink:href="zookeys-736-119-g011.jpg" position="float" orientation="portrait" xlink:type="simple" id="oo_185163.jpg"/></fig><fig id="F15" position="float" orientation="portrait"><label>Figure 15.</label><caption><p>
                <italic><tp:taxon-name><tp:taxon-name-part taxon-name-part-type="genus" reg="Scaptodrosophila">Scaptodrosophila</tp:taxon-name-part> <tp:taxon-name-part taxon-name-part-type="species" reg="ventriobscurata">ventriobscurata</tp:taxon-name-part></tp:taxon-name></italic> sp. n. <bold>A</bold> and <bold>B</bold> epandrium, surstylus, and cercus (posterior and lateral views) <bold>C</bold> and <bold>D</bold> hypandrium, parameres, gonopods, aedeagus, and aedeagal apodeme (ventral and lateral views, respectively) <bold>E</bold> oviscapt (lateral view). Scale bars: 0.1 mm.</p></caption><graphic xmlns:xlink="http://www.w3.org/1999/xlink" xlink:href="zookeys-736-119-g015.jpg" position="float" orientation="portrait" xlink:type="simple" id="oo_185167.jpg"/></fig></tp:treatment-sec><ref-list><ref id="B11"><mixed-citation xmlns:xlink="http://www.w3.org/1999/xlink" xlink:type="simple">
          <person-group><name name-style="western"><surname>Mather</surname><given-names>WB</given-names></name></person-group> (<year>1955</year>) <article-title>The genus <italic><tp:taxon-name><tp:taxon-name-part taxon-name-part-type="genus">Drosophila</tp:taxon-name-part></tp:taxon-name></italic> (<tp:taxon-name><tp:taxon-name-part taxon-name-part-type="order">Diptera</tp:taxon-name-part></tp:taxon-name>) in eastern Queensland I. Taxonomy.</article-title> <source>Australian Journal of Zoology</source> <volume>3</volume>: <fpage>545</fpage>–<lpage>582</lpage>. <ext-link xlink:type="simple" ext-link-type="doi" xlink:href="10.1071/ZO9550545">https://doi.org/10.1071/ZO9550545</ext-link></mixed-citation></ref><ref id="B4"><mixed-citation xmlns:xlink="http://www.w3.org/1999/xlink" xlink:type="simple">
          <person-group><name name-style="western"><surname>Bock</surname><given-names>IR</given-names></name></person-group> (<year>1982</year>) <article-title><tp:taxon-name><tp:taxon-name-part taxon-name-part-type="family">Drosophilidae</tp:taxon-name-part></tp:taxon-name> of Australia V. Remaining Genera and Synopsis (<tp:taxon-name><tp:taxon-name-part taxon-name-part-type="class">Insecta</tp:taxon-name-part></tp:taxon-name>, <tp:taxon-name><tp:taxon-name-part taxon-name-part-type="order">Diptera</tp:taxon-name-part></tp:taxon-name>).</article-title> <source>Australian Journal of Zoology (supplementary series)</source> <volume>89</volume>: <fpage>1</fpage>–<lpage>164</lpage>. <ext-link xlink:type="simple" ext-link-type="doi" xlink:href="10.1071/AJZS089">https://doi.org/10.1071/AJZS089</ext-link></mixed-citation></ref><ref id="B16"><mixed-citation xmlns:xlink="http://www.w3.org/1999/xlink" xlink:type="simple">
          <person-group><name name-style="western"><surname>van Klinken</surname><given-names>RD</given-names></name></person-group> (<year>1997</year>) <article-title>Taxonomy and Distribution of the <italic>coracina</italic> group of <italic><tp:taxon-name><tp:taxon-name-part taxon-name-part-type="genus">Scaptodrosophila</tp:taxon-name-part></tp:taxon-name></italic> Duda (<tp:taxon-name><tp:taxon-name-part taxon-name-part-type="order">Diptera</tp:taxon-name-part></tp:taxon-name>: <tp:taxon-name><tp:taxon-name-part taxon-name-part-type="family">Drosophilidae</tp:taxon-name-part></tp:taxon-name>) in Australia.</article-title> <source>Invertebrate Systematics</source> <volume>11</volume>(<issue>3</issue>): <fpage>423</fpage>–<lpage>442</lpage>. <ext-link xlink:type="simple" ext-link-type="doi" xlink:href="10.1071/IT95039">https://doi.org/10.1071/IT95039</ext-link></mixed-citation></ref></ref-list></tp:taxon-treatment>
