# Supplementary material for: The genus Scaptodrosophila Duda part II: the coracina species group from East Asia, with morphological and molecular evidence (Diptera, Drosophilidae)
Source: Zookeys. 2018 Feb 8;(736):119–48. doi: 10.3897/zookeys.736.13682 (PMC5904429; doi:10.3897/zookeys.736.13682)
Supplement: XML Treatment for Scaptodrosophila coracina [file zookeys.736.13682-treatment2.xml]

<!DOCTYPE tp:taxon-treatment
  PUBLIC "-//TaxonX//DTD Taxonomic Treatment Publishing DTD v0 20100105//EN" "tax-treatment-NSO.dtd">
<tp:taxon-treatment xmlns:tp="http://www.plazi.org/taxpub"><tp:treatment-meta><kwd-group><label>Taxon classification</label><kwd><named-content xmlns:xlink="http://www.w3.org/1999/xlink" content-type="kingdom">Animalia</named-content></kwd><kwd><named-content xmlns:xlink="http://www.w3.org/1999/xlink" content-type="order">Diptera</named-content></kwd><kwd><named-content xmlns:xlink="http://www.w3.org/1999/xlink" content-type="family">Drosophilidae</named-content></kwd></kwd-group><mixed-citation publication-type="journal"><person-group><name><surname>Liu</surname><given-names>Yi-Qin</given-names></name><name><surname>Chen</surname><given-names>Hong-Wei</given-names></name></person-group><article-title>The genus <italic><tp:taxon-name><tp:taxon-name-part taxon-name-part-type="genus" reg="Scaptodrosophila">Scaptodrosophila</tp:taxon-name-part></tp:taxon-name></italic> Duda part II: the <italic>coracina</italic> species group from East Asia, with morphological and molecular evidence (<tp:taxon-name><tp:taxon-name-part taxon-name-part-type="order">Diptera</tp:taxon-name-part></tp:taxon-name>, <tp:taxon-name><tp:taxon-name-part taxon-name-part-type="family">Drosophilidae</tp:taxon-name-part></tp:taxon-name>)</article-title><source>Zookeys</source><day>8</day><month>2</month><year>2018</year><volume>2018</volume><issue>736</issue><fpage>119</fpage><lpage>148</lpage><pub-id pub-id-type="doi">10.3897/zookeys.736.13682</pub-id></mixed-citation></tp:treatment-meta><tp:nomenclature><tp:taxon-name>
            <tp:taxon-name-part taxon-name-part-type="genus" reg="Scaptodrosophila">Scaptodrosophila</tp:taxon-name-part>
            <tp:taxon-name-part taxon-name-part-type="species" reg="coracina">coracina</tp:taxon-name-part>
          </tp:taxon-name><tp:taxon-authority>(Kikkawa &amp; Peng, 1938)</tp:taxon-authority><xref ref-type="fig" rid="F3">Figs 3</xref><xref ref-type="fig" rid="F8">, 8</xref><tp:nomenclature-citation-list><tp:nomenclature-citation><tp:taxon-name>
                <tp:taxon-name-part taxon-name-part-type="genus" reg="Drosophila">Drosophila</tp:taxon-name-part> <tp:taxon-name-part taxon-name-part-type="species" reg="coracina">coracina</tp:taxon-name-part></tp:taxon-name><comment>Kikkawa &amp; Peng, 1938: 523.</comment></tp:nomenclature-citation></tp:nomenclature-citation-list></tp:nomenclature><tp:treatment-sec sec-type="material" id="SECID0E6UAG"><title>Material examined.</title><p>CHINA: 11♂, 5♀ (<abbrev xmlns:xlink="http://www.w3.org/1999/xlink" xlink:title="Department of Entomology, South China Agricultural University, Guangzhou, China" id="ABBRID0EFVAG" xlink:type="simple">SCAU</abbrev>, Nos 111031–46), Mayanghe, Yanhe, Guizhou, <named-content xmlns:xlink="http://www.w3.org/1999/xlink" content-type="dwc:verbatimCoordinates" xlink:type="simple"><named-content content-type="geo-json" specific-use="{&#34;type&#34;:&#34;Point&#34;,&#34;coordinates&#34;:[108.266667,28.650000]}" id="NCID0EMVAG" xlink:type="simple">28°39'N, 108°16'E</named-content></named-content>, alt. 422–1500 m, 24–25.v.2012, JM Lu; 10♂, 8♀ (<abbrev xmlns:xlink="http://www.w3.org/1999/xlink" xlink:title="Department of Entomology, South China Agricultural University, Guangzhou, China" id="ABBRID0ERVAG" xlink:type="simple">SCAU</abbrev>, Nos 111047–64), Jiaoye Park, Kunming, Yunnan, <named-content xmlns:xlink="http://www.w3.org/1999/xlink" content-type="dwc:verbatimCoordinates" xlink:type="simple"><named-content content-type="geo-json" specific-use="{&#34;type&#34;:&#34;Point&#34;,&#34;coordinates&#34;:[102.616667,25.033333]}" id="NCID0EYVAG" xlink:type="simple">25°02'N, 102°37'E</named-content></named-content>, alt. 1900 m, 17.vii.2004, JJ Gao; 3♂, 2♀ (<abbrev xmlns:xlink="http://www.w3.org/1999/xlink" xlink:title="Department of Entomology, South China Agricultural University, Guangzhou, China" id="ABBRID0E4VAG" xlink:type="simple">SCAU</abbrev>, Nos 111026–30), Samage, Weixi, Yunnan, <named-content xmlns:xlink="http://www.w3.org/1999/xlink" content-type="dwc:verbatimCoordinates" xlink:type="simple"><named-content content-type="geo-json" specific-use="{&#34;type&#34;:&#34;Point&#34;,&#34;coordinates&#34;:[99.850000,27.366667]}" id="NCID0EEWAG" xlink:type="simple">27°22'N, 99°51'E</named-content></named-content>, alt. 1900 m, 30.vii.2004, HW Chen. JAPAN: 5♂, 3♀ (<abbrev xmlns:xlink="http://www.w3.org/1999/xlink" xlink:title="Department of Entomology, South China Agricultural University, Guangzhou, China" id="ABBRID0EJWAG" xlink:type="simple">SCAU</abbrev>, Nos 111019–25), Iriomote, Okinawa, <named-content xmlns:xlink="http://www.w3.org/1999/xlink" content-type="dwc:verbatimCoordinates" xlink:type="simple"><named-content content-type="geo-json" specific-use="{&#34;type&#34;:&#34;Point&#34;,&#34;coordinates&#34;:[124.466667,24.533333]}" id="NCID0EQWAG" xlink:type="simple">24°32'N, 123°88'E</named-content></named-content>, alt. 150 m, 12.v.2001, HW Chen.</p></tp:treatment-sec><tp:treatment-sec sec-type="diagnosis" id="SECID0EVWAG"><title>Diagnosis.</title><p>Paramere large, pubescent completely (Fig. <xref ref-type="fig" rid="F8">8C, D</xref>); aedeagus short, rod-like, apically membranous, fan-like (Fig. <xref ref-type="fig" rid="F8">8C, D</xref>).</p></tp:treatment-sec><tp:treatment-sec sec-type="description" id="SECID0EDXAG"><title>Description.</title><p>(♂, ♀) <bold><italic>Head</italic></bold> (Fig. <xref ref-type="fig" rid="F3">3A, B</xref>): Frons yellowish brown to dark brown. Pedicel and first flagellomere brown to dark brown. Facial carina brown to dark brown, 1/3 as long as face.</p><p>
            <bold><italic>Thorax</italic></bold> (Fig. <xref ref-type="fig" rid="F3">3C–F</xref>): Mesonotum brown or black. Acrostichal setulae in ca. eight to ten irregular rows. Scutellum brown or black. Pleura brownish or dark brown.</p><p>
            <bold><italic>Abdomen</italic></bold> (Fig. <xref ref-type="fig" rid="F3">3C–F</xref>): All tergites brown or dark brown.</p><p>
            <bold><italic>Male terminalia</italic></bold> (Fig. <xref ref-type="fig" rid="F8">8A–D</xref>): Epandrium with ca. 19 setae along dorsocaudal margin and on ventral portion per side. Surstylus with ca. 12 peg-like prensisetae. Hypandrium pubescent caudolaterally. Paramere with ca. six to eight sensilla. Gonopods apically round in lateral view. Aedeagus lacking pubescence.</p><!--PageBreak--><p>
            <bold><italic>Female terminalia</italic></bold> (Fig. <xref ref-type="fig" rid="F8">8E</xref>): Oviscapt triangle-shaped subapically, with one subterminal, trichoid ovisensillum, 14 ovisensilla.</p><p>
            <bold><italic>Measurements</italic></bold> (range in 4♂, 4♀, in mm): BL = (1.76–2.33, 2.00–2.40), ThL = (0.83–0.93, 0.86–1.00), WL = (1.50–1.83, 1.50–2.00), WW = (0.67–0.87, 0.70–1.00).</p><p>
            <bold><italic>Indices</italic></bold>: arb = 3/2, avd = 0.71–1.00, adf = 1.67–2.33, flw = 1.50–2.00, FW/HW = 0.36–0.43, ch/o = 0.09–0.11, prorb = 0.70–0.88, rcorb = 0.50–0.60, vb = 0.33–0.57, dcl = 0.48–0.69, presctl = 0.31–0.50, sctl = 0.89–1.00, sterno = 0.60–0.83, orbito = 0.60–0.80, dcp = 0.36–0.53, sctlp = 0.83–1.00, C = 1.53–2.00, 4c = 1.38–1.56, 4v = 2.25–2.56, 5x = 1.75–2.33, ac = 2.60–3.00, M = 0.75–0.89, C3F = 0.76–0.83.</p></tp:treatment-sec><tp:treatment-sec sec-type="distribution" id="SECID0ELZAG"><title>Distribution.</title><p>Widespread in Asia.</p></tp:treatment-sec><tp:treatment-sec><!--Section generated to contain objects referenced in tp:taxon-treatment.--><fig id="F3" position="float" orientation="portrait"><label>Figure 3.</label><caption><p>Frontal, dorsal, and lateral views of male. <italic><tp:taxon-name><tp:taxon-name-part taxon-name-part-type="genus" reg="Scaptodrosophila">Scaptodrosophila</tp:taxon-name-part> <tp:taxon-name-part taxon-name-part-type="species" reg="coracina">coracina</tp:taxon-name-part></tp:taxon-name></italic> from Okinawa, Japan (<bold>A, C, E</bold>) and Guizhou, China (<bold>B, D, F</bold>). Scale bars: 0.5 mm.</p></caption><graphic xmlns:xlink="http://www.w3.org/1999/xlink" xlink:href="zookeys-736-119-g003.jpg" position="float" orientation="portrait" xlink:type="simple" id="oo_185155.jpg"/></fig><fig id="F8" position="float" orientation="portrait"><label>Figure 8.</label><caption><p>
                <italic><tp:taxon-name><tp:taxon-name-part taxon-name-part-type="genus" reg="Scaptodrosophila">Scaptodrosophila</tp:taxon-name-part> <tp:taxon-name-part taxon-name-part-type="species" reg="coracina">coracina</tp:taxon-name-part></tp:taxon-name></italic> (Kikkawa &amp; Peng, 1938). <bold>A</bold> and <bold>B</bold> epandrium (epand), surstylus (sur), and cercus (cerc) (posterior and lateral views, respectively) <bold>C</bold> and <bold>D</bold> hypandrium (hypd), parameres (pm), gonopods (gon), aedeagus (aed), and aedeagal apodeme (aed a) (ventral and lateral views, respectively) <bold>E</bold> oviscapt (lateral view). Scale bars: 0.1 mm.</p></caption><graphic xmlns:xlink="http://www.w3.org/1999/xlink" xlink:href="zookeys-736-119-g008.jpg" position="float" orientation="portrait" xlink:type="simple" id="oo_185160.jpg"/></fig></tp:treatment-sec></tp:taxon-treatment>
