# Supplementary material for: The genus Scaptodrosophila Duda part II: the coracina species group from East Asia, with morphological and molecular evidence (Diptera, Drosophilidae)
Source: Zookeys. 2018 Feb 8;(736):119–48. doi: 10.3897/zookeys.736.13682 (PMC5904429; doi:10.3897/zookeys.736.13682)
Supplement: XML Treatment for Scaptodrosophila fuscilimba [file zookeys.736.13682-treatment3.xml]

<!DOCTYPE tp:taxon-treatment
  PUBLIC "-//TaxonX//DTD Taxonomic Treatment Publishing DTD v0 20100105//EN" "tax-treatment-NSO.dtd">
<tp:taxon-treatment xmlns:tp="http://www.plazi.org/taxpub"><tp:treatment-meta><kwd-group><label>Taxon classification</label><kwd><named-content xmlns:xlink="http://www.w3.org/1999/xlink" content-type="kingdom">Animalia</named-content></kwd><kwd><named-content xmlns:xlink="http://www.w3.org/1999/xlink" content-type="order">Diptera</named-content></kwd><kwd><named-content xmlns:xlink="http://www.w3.org/1999/xlink" content-type="family">Drosophilidae</named-content></kwd></kwd-group><mixed-citation publication-type="journal"><person-group><name><surname>Liu</surname><given-names>Yi-Qin</given-names></name><name><surname>Chen</surname><given-names>Hong-Wei</given-names></name></person-group><article-title>The genus <italic><tp:taxon-name><tp:taxon-name-part taxon-name-part-type="genus" reg="Scaptodrosophila">Scaptodrosophila</tp:taxon-name-part></tp:taxon-name></italic> Duda part II: the <italic>coracina</italic> species group from East Asia, with morphological and molecular evidence (<tp:taxon-name><tp:taxon-name-part taxon-name-part-type="order">Diptera</tp:taxon-name-part></tp:taxon-name>, <tp:taxon-name><tp:taxon-name-part taxon-name-part-type="family">Drosophilidae</tp:taxon-name-part></tp:taxon-name>)</article-title><source>Zookeys</source><day>8</day><month>2</month><year>2018</year><volume>2018</volume><issue>736</issue><fpage>119</fpage><lpage>148</lpage><pub-id pub-id-type="doi">10.3897/zookeys.736.13682</pub-id></mixed-citation></tp:treatment-meta><tp:nomenclature><tp:taxon-name>
            <tp:taxon-name-part taxon-name-part-type="genus" reg="Scaptodrosophila">Scaptodrosophila</tp:taxon-name-part>
            <tp:taxon-name-part taxon-name-part-type="species" reg="fuscilimba">fuscilimba</tp:taxon-name-part>
            <object-id xmlns:xlink="http://www.w3.org/1999/xlink" content-type="zoobank" xlink:type="simple">http://zoobank.org/18DB7FCE-D66E-49DE-8573-E1B08BCFE4A3</object-id>
          </tp:taxon-name><tp:taxon-status xmlns:xlink="http://www.w3.org/1999/xlink" xlink:type="simple">sp. n.</tp:taxon-status><xref ref-type="fig" rid="F4">Figs 4A, C, E</xref><xref ref-type="fig" rid="F9">, 9</xref><!--PageBreak--></tp:nomenclature><tp:treatment-sec sec-type="Holotype" id="SECID0EB2AG"><title>Holotype.</title><p>♂ (<abbrev xmlns:xlink="http://www.w3.org/1999/xlink" xlink:title="Department of Entomology, South China Agricultural University, Guangzhou, China" id="ABBRID0EH2AG" xlink:type="simple">SCAU</abbrev>, No. 110975): CHINA: Mengdong, Cangyuan, Yunnan, <named-content xmlns:xlink="http://www.w3.org/1999/xlink" content-type="dwc:verbatimCoordinates" xlink:type="simple"><named-content content-type="geo-json" specific-use="{&#34;type&#34;:&#34;Point&#34;,&#34;coordinates&#34;:[99.216667,23.166667]}" id="NCID0EO2AG" xlink:type="simple">23°10'N, 99°13'E</named-content></named-content>, alt. 1323 m, 6.v.2016, YL Wang.</p></tp:treatment-sec><tp:treatment-sec sec-type="Paratypes" id="SECID0ET2AG"><title>Paratypes.</title><p>CHINA: 3♂, 5♀ (<abbrev xmlns:xlink="http://www.w3.org/1999/xlink" xlink:title="Department of Entomology, South China Agricultural University, Guangzhou, China" id="ABBRID0EZ2AG" xlink:type="simple">SCAU</abbrev>, Nos 110976–983), same data as holotype, J Huang, YQ Liu, YL Wang, L Zhu.</p></tp:treatment-sec><tp:treatment-sec sec-type="diagnosis" id="SECID0E42AG"><title>Diagnosis.</title><p>Paramere strongly curved in lateral view (Fig. <xref ref-type="fig" rid="F9">9D</xref>); aedeagus inverted, triangle shaped, tapering dorsally in lateral view (Fig. <xref ref-type="fig" rid="F9">9D</xref>).</p></tp:treatment-sec><tp:treatment-sec sec-type="description" id="SECID0EL3AG"><title>Description.</title><p>(♂, ♀) <bold><italic>Head</italic></bold> (Fig. <xref ref-type="fig" rid="F4">4A</xref>): Frons brownish. Pedicel brown to dark brown; first flagellomere yellowish, margins black. Facial carina yellowish, long, and narrow, 1/2 as long as face.</p><p>
            <bold><italic>Thorax</italic></bold> (Fig. <xref ref-type="fig" rid="F4">4C, E</xref>): Mesonotum yellowish brown. Acrostichal setulae in ca. eight regular rows. Scutellum yellowish brown. Pleura yellowish brown.</p><p>
            <bold><italic>Abdomen</italic></bold> (Fig. <xref ref-type="fig" rid="F4">4C, E</xref>): Tergites II to V yellow with dark brown caudal bands; tergites VI yellow.</p><fig id="F4" position="float" orientation="portrait"><label>Figure 4.</label><caption><p>Frontal, dorsal, and lateral views of male. <italic><tp:taxon-name><tp:taxon-name-part taxon-name-part-type="genus" reg="Scaptodrosophila">Scaptodrosophila</tp:taxon-name-part> <tp:taxon-name-part taxon-name-part-type="species" reg="fuscilimba">fuscilimba</tp:taxon-name-part></tp:taxon-name></italic> sp. n. (<bold>A, C, E</bold>); <italic><tp:taxon-name><tp:taxon-name-part taxon-name-part-type="genus" reg="Scaptodrosophila">S.</tp:taxon-name-part> <tp:taxon-name-part taxon-name-part-type="species" reg="fusciventricula">fusciventricula</tp:taxon-name-part></tp:taxon-name></italic> sp. n. (<bold>B, D, F</bold>). Scale bars: 0.5 mm.</p></caption><graphic xmlns:xlink="http://www.w3.org/1999/xlink" xlink:href="zookeys-736-119-g004.jpg" position="float" orientation="portrait" xlink:type="simple" id="oo_185156.jpg"/></fig><p>
            <bold><italic>Male terminalia</italic></bold> (Fig. <xref ref-type="fig" rid="F9">9A–D</xref>): Epandrium with ca. 16 setae near posterior and ventral margins per side. Surstylus with ca. nine peg-like prensisetae. Hypandrium lacking pubescence. Paramere with three medial and four basal sensilla. Gonopods roundly expanded in lateral view. Aedeagus lacking pubescence.</p><p>
            <bold><italic>Female terminalia</italic></bold> (Fig. <xref ref-type="fig" rid="F9">9E</xref>): Oviscapt triangle-shaped subapically, with six long subterminal trichoid ovisensilla, and 12 peg-like ovisensilla along ventral margin.</p><p>
            <bold><italic>Measurements</italic></bold> [holotype ♂ (range in 3♂, 2♀ paratypes), in mm]: BL = 1.87 (1.70–2.13, 1.83–2.03), ThL = 0.80 (0.77–0.90, 0.83–0.90), WL = 1.63 (1.50–1.90, 1.73–1.83), WW = 0.70 (0.67–0.80, 0.70–0.77).</p><p>
            <bold><italic>Indices</italic></bold>: arb = 3/2 (3/2), avd = 0.83 (0.67–0.80), adf = 2.00 (1.67–2.33), flw = 1.67 (1.67–1.83), FW/HW = 0.48 (0.48–0.52), ch/o = 0.13 (0.11–0.13), prorb = 0.86 (0.75–0.93), rcorb = 0.29 (0.29–0.38), vb = 0.40 (0.38–0.46), dcl = 0.38 (0.29–0.42), presctl = 0.25 (0.32–0.43), sctl = 1.07 (0.86–1.17), sterno = 0.57 (0.36–0.45), <!--PageBreak-->orbito = 0.38 (0.38–0.50), dcp = 0.30 (0.32–0.40), sctlp = 086 (0.86–1.08), C = 1.87 (1.65–2.00), 4c = 1.36 (1.25–1.42), 4v =2.36 (2.33–2.50), 5x = 2.00 (2.25–2.50), ac = 3.00 (2.73–3.40), M = 0.73 (0.75–0.90), C3F = 0.67 (0.67–0.80).</p></tp:treatment-sec><tp:treatment-sec sec-type="etymology" id="SECID0E26AG"><title>Etymology.</title><p>A combination of the Latin words <italic>fuscus</italic> and <italic>limbus</italic>, referring to the brown caudal margins of abdominal tergites.</p></tp:treatment-sec><tp:treatment-sec sec-type="distribution" id="SECID0EFABG"><title>Distribution.</title><p>China (Yunnan).</p><!--PageBreak--></tp:treatment-sec><tp:treatment-sec><!--Section generated to contain objects referenced in tp:taxon-treatment.--><fig id="F9" position="float" orientation="portrait"><label>Figure 9.</label><caption><p>
                <italic><tp:taxon-name><tp:taxon-name-part taxon-name-part-type="genus" reg="Scaptodrosophila">Scaptodrosophila</tp:taxon-name-part> <tp:taxon-name-part taxon-name-part-type="species" reg="fuscilimba">fuscilimba</tp:taxon-name-part></tp:taxon-name></italic> sp. n. <bold>A</bold> and <bold>B</bold> epandrium, surstylus, and cercus (posterior and lateral views) <bold>C</bold> and <bold>D</bold> hypandrium, parameres, gonopods, aedeagus, and aedeagal apodeme (ventral and lateral views, respectively) <bold>E</bold> oviscapt (lateral view). Scale bars: 0.1 mm.</p></caption><graphic xmlns:xlink="http://www.w3.org/1999/xlink" xlink:href="zookeys-736-119-g009.jpg" position="float" orientation="portrait" xlink:type="simple" id="oo_185161.jpg"/></fig></tp:treatment-sec></tp:taxon-treatment>
