# Supplementary material for: The genus Scaptodrosophila Duda part II: the coracina species group from East Asia, with morphological and molecular evidence (Diptera, Drosophilidae)
Source: Zookeys. 2018 Feb 8;(736):119–48. doi: 10.3897/zookeys.736.13682 (PMC5904429; doi:10.3897/zookeys.736.13682)
Supplement: XML Treatment for Scaptodrosophila fusciventricula [file zookeys.736.13682-treatment4.xml]

<!DOCTYPE tp:taxon-treatment
  PUBLIC "-//TaxonX//DTD Taxonomic Treatment Publishing DTD v0 20100105//EN" "tax-treatment-NSO.dtd">
<tp:taxon-treatment xmlns:tp="http://www.plazi.org/taxpub"><tp:treatment-meta><kwd-group><label>Taxon classification</label><kwd><named-content xmlns:xlink="http://www.w3.org/1999/xlink" content-type="kingdom">Animalia</named-content></kwd><kwd><named-content xmlns:xlink="http://www.w3.org/1999/xlink" content-type="order">Diptera</named-content></kwd><kwd><named-content xmlns:xlink="http://www.w3.org/1999/xlink" content-type="family">Drosophilidae</named-content></kwd></kwd-group><mixed-citation publication-type="journal"><person-group><name><surname>Liu</surname><given-names>Yi-Qin</given-names></name><name><surname>Chen</surname><given-names>Hong-Wei</given-names></name></person-group><article-title>The genus <italic><tp:taxon-name><tp:taxon-name-part taxon-name-part-type="genus" reg="Scaptodrosophila">Scaptodrosophila</tp:taxon-name-part></tp:taxon-name></italic> Duda part II: the <italic>coracina</italic> species group from East Asia, with morphological and molecular evidence (<tp:taxon-name><tp:taxon-name-part taxon-name-part-type="order">Diptera</tp:taxon-name-part></tp:taxon-name>, <tp:taxon-name><tp:taxon-name-part taxon-name-part-type="family">Drosophilidae</tp:taxon-name-part></tp:taxon-name>)</article-title><source>Zookeys</source><day>8</day><month>2</month><year>2018</year><volume>2018</volume><issue>736</issue><fpage>119</fpage><lpage>148</lpage><pub-id pub-id-type="doi">10.3897/zookeys.736.13682</pub-id></mixed-citation></tp:treatment-meta><tp:nomenclature><tp:taxon-name>
            <tp:taxon-name-part taxon-name-part-type="genus" reg="Scaptodrosophila">Scaptodrosophila</tp:taxon-name-part>
            <tp:taxon-name-part taxon-name-part-type="species" reg="fusciventricula">fusciventricula</tp:taxon-name-part>
            <object-id xmlns:xlink="http://www.w3.org/1999/xlink" content-type="zoobank" xlink:type="simple">http://zoobank.org/97DE8D73-6561-47C5-A35B-B69DB82FFAB1</object-id>
          </tp:taxon-name><tp:taxon-status xmlns:xlink="http://www.w3.org/1999/xlink" xlink:type="simple">sp. n.</tp:taxon-status><xref ref-type="fig" rid="F4">Figs 4B, D, F</xref><xref ref-type="fig" rid="F10">, 10</xref></tp:nomenclature><tp:treatment-sec sec-type="Holotype" id="SECID0E2BBG"><title>Holotype.</title><p>♂ (<abbrev xmlns:xlink="http://www.w3.org/1999/xlink" xlink:title="Department of Entomology, South China Agricultural University, Guangzhou, China" id="ABBRID0EBCBG" xlink:type="simple">SCAU</abbrev>, No. 110987): CHINA: Menglun, Mengla, Yunnan, <named-content xmlns:xlink="http://www.w3.org/1999/xlink" content-type="dwc:verbatimCoordinates" xlink:type="simple"><named-content content-type="geo-json" specific-use="{&#34;type&#34;:&#34;Point&#34;,&#34;coordinates&#34;:[101.266667,21.916667]}" id="NCID0EICBG" xlink:type="simple">21°55'N, 101°16'E</named-content></named-content>, alt. 680 m, 11.iv.2011, L Wang.</p></tp:treatment-sec><tp:treatment-sec sec-type="Paratype" id="SECID0ENCBG"><title>Paratype.</title><p>CHINA: 1♂ (<abbrev xmlns:xlink="http://www.w3.org/1999/xlink" xlink:title="Department of Entomology, South China Agricultural University, Guangzhou, China" id="ABBRID0ETCBG" xlink:type="simple">SCAU</abbrev>, No. 110988), same data as holotype.</p></tp:treatment-sec><tp:treatment-sec sec-type="diagnosis" id="SECID0EXCBG"><title>Diagnosis.</title><p>Paramere dolabriform in lateral view, with pubescence apically (Fig. <xref ref-type="fig" rid="F10">10C, D</xref>); aedeagus very broad and finely curved apically in lateral view (Fig. <xref ref-type="fig" rid="F10">10D</xref>).</p></tp:treatment-sec><tp:treatment-sec sec-type="description" id="SECID0EFDBG"><title>Description.</title><p>(♂) <bold><italic>Head</italic></bold> (Fig. <xref ref-type="fig" rid="F4">4B</xref>): Frons yellowish brown. Pedicel yellowish brown; first flagellomere yellowish, margins black. Facial carina yellowish, short, narrow, and flat, 1/4 long as face.</p><p>
            <bold><italic>Thorax</italic></bold> (Fig. <xref ref-type="fig" rid="F4">4D, F</xref>): Mesonotum yellowish brown. Acrostichal setulae in ca. ten regular rows. Scutellum yellowish brown. Pleura yellowish brown.</p><p>
            <bold><italic>Abdomen</italic></bold> (Fig. <xref ref-type="fig" rid="F4">4 D, F</xref>): All tergites brown.</p><p>
            <bold><italic>Male terminalia</italic></bold> (Fig. <xref ref-type="fig" rid="F10">10</xref>): Epandrium with ca. 17 setae near posterior and ventral margins per side. Surstylus with ca. nine peg-like prensisetae. Hypandrium with pubescence basomedially. Paramere with seven medial sensilla. Gonopods V-shaped in lateral view. Aedeagus lacking pubescence.</p><p>
            <bold><italic>Measurements</italic></bold> [holotype ♂ (range in 1♂ paratype), in mm]: BL = 2.33 (2.33), ThL = 1.07 (1.07), WL = 2.43 (2.33), WW = 1.06 (1.00).</p><p>
            <bold><italic>Indices</italic></bold>: arb = 4/2 (3–4/2), avd = 0.89 (0.88), adf = 3.00 (2.67), flw = 2.67 (2.33), FW/HW = 0.46 (0.43), ch/o = 0.08 (0.09), prorb = 0.89 (0.88), rcorb = 0.44 (0.38), vb = 0.29 (0.40), dcl = 0.50 (0.41), presctl = 0.50 (0.41), sctl = 0.85 (1.00), sterno = 0.50 (damaged), orbito = 0.60 (0.40), dcp = 0.38 (0.33), sctlp = 0.90 (1.00), C = 4.17 (3.92), 4c = 0.60 (0.63), 4v = 1.60 (1.63), 5x = 1.14 (1.50), ac = 1.50 (2.00), M = 0.40 (0.47), C3F = 0.33 (0.25).</p></tp:treatment-sec><tp:treatment-sec sec-type="etymology" id="SECID0EBFBG"><title>Etymology.</title><p>A combination of the Latin words <italic>fuscus</italic> and <italic>ventriculus</italic>, referring to the brown tergites.</p></tp:treatment-sec><tp:treatment-sec sec-type="distribution" id="SECID0ELFBG"><title>Distribution.</title><p>China (Yunnan).</p></tp:treatment-sec><tp:treatment-sec><!--Section generated to contain objects referenced in tp:taxon-treatment.--><fig id="F4" position="float" orientation="portrait"><label>Figure 4.</label><caption><p>Frontal, dorsal, and lateral views of male. <italic><tp:taxon-name><tp:taxon-name-part taxon-name-part-type="genus" reg="Scaptodrosophila">Scaptodrosophila</tp:taxon-name-part> <tp:taxon-name-part taxon-name-part-type="species" reg="fuscilimba">fuscilimba</tp:taxon-name-part></tp:taxon-name></italic> sp. n. (<bold>A, C, E</bold>); <italic><tp:taxon-name><tp:taxon-name-part taxon-name-part-type="genus" reg="Scaptodrosophila">S.</tp:taxon-name-part> <tp:taxon-name-part taxon-name-part-type="species" reg="fusciventricula">fusciventricula</tp:taxon-name-part></tp:taxon-name></italic> sp. n. (<bold>B, D, F</bold>). Scale bars: 0.5 mm.</p></caption><graphic xmlns:xlink="http://www.w3.org/1999/xlink" xlink:href="zookeys-736-119-g004.jpg" position="float" orientation="portrait" xlink:type="simple" id="oo_185156.jpg"/></fig><fig id="F10" position="float" orientation="portrait"><label>Figure 10.</label><caption><p>
                <italic><tp:taxon-name><tp:taxon-name-part taxon-name-part-type="genus" reg="Scaptodrosophila">Scaptodrosophila</tp:taxon-name-part> <tp:taxon-name-part taxon-name-part-type="species" reg="fusciventricula">fusciventricula</tp:taxon-name-part></tp:taxon-name></italic> sp. n. <bold>A</bold> and <bold>B</bold> epandrium, surstylus, and cercus (posterior and lateral views) <bold>C</bold> and <bold>D</bold> hypandrium, parameres, gonopods, aedeagus, and aedeagal apodeme (ventral and lateral views, respectively). Scale bars: 0.1 mm.</p></caption><graphic xmlns:xlink="http://www.w3.org/1999/xlink" xlink:href="zookeys-736-119-g010.jpg" position="float" orientation="portrait" xlink:type="simple" id="oo_185162.jpg"/></fig></tp:treatment-sec></tp:taxon-treatment>
