# Supplementary material for: The genus Scaptodrosophila Duda part II: the coracina species group from East Asia, with morphological and molecular evidence (Diptera, Drosophilidae)
Source: Zookeys. 2018 Feb 8;(736):119–48. doi: 10.3897/zookeys.736.13682 (PMC5904429; doi:10.3897/zookeys.736.13682)
Supplement: XML Treatment for Scaptodrosophila helvpecta [file zookeys.736.13682-treatment5.xml]

<!DOCTYPE tp:taxon-treatment
  PUBLIC "-//TaxonX//DTD Taxonomic Treatment Publishing DTD v0 20100105//EN" "tax-treatment-NSO.dtd">
<tp:taxon-treatment xmlns:tp="http://www.plazi.org/taxpub"><tp:treatment-meta><kwd-group><label>Taxon classification</label><kwd><named-content xmlns:xlink="http://www.w3.org/1999/xlink" content-type="kingdom">Animalia</named-content></kwd><kwd><named-content xmlns:xlink="http://www.w3.org/1999/xlink" content-type="order">Diptera</named-content></kwd><kwd><named-content xmlns:xlink="http://www.w3.org/1999/xlink" content-type="family">Drosophilidae</named-content></kwd></kwd-group><mixed-citation publication-type="journal"><person-group><name><surname>Liu</surname><given-names>Yi-Qin</given-names></name><name><surname>Chen</surname><given-names>Hong-Wei</given-names></name></person-group><article-title>The genus <italic><tp:taxon-name><tp:taxon-name-part taxon-name-part-type="genus" reg="Scaptodrosophila">Scaptodrosophila</tp:taxon-name-part></tp:taxon-name></italic> Duda part II: the <italic>coracina</italic> species group from East Asia, with morphological and molecular evidence (<tp:taxon-name><tp:taxon-name-part taxon-name-part-type="order">Diptera</tp:taxon-name-part></tp:taxon-name>, <tp:taxon-name><tp:taxon-name-part taxon-name-part-type="family">Drosophilidae</tp:taxon-name-part></tp:taxon-name>)</article-title><source>Zookeys</source><day>8</day><month>2</month><year>2018</year><volume>2018</volume><issue>736</issue><fpage>119</fpage><lpage>148</lpage><pub-id pub-id-type="doi">10.3897/zookeys.736.13682</pub-id></mixed-citation></tp:treatment-meta><tp:nomenclature><tp:taxon-name>
            <tp:taxon-name-part taxon-name-part-type="genus" reg="Scaptodrosophila">Scaptodrosophila</tp:taxon-name-part>
            <tp:taxon-name-part taxon-name-part-type="species" reg="helvpecta">helvpecta</tp:taxon-name-part>
            <object-id xmlns:xlink="http://www.w3.org/1999/xlink" content-type="zoobank" xlink:type="simple">http://zoobank.org/C2071DA5-CEBA-4DE6-8D51-FF91AB369366</object-id>
          </tp:taxon-name><tp:taxon-status xmlns:xlink="http://www.w3.org/1999/xlink" xlink:type="simple">sp. n.</tp:taxon-status><xref ref-type="fig" rid="F5">Figs 5A, C, E</xref><xref ref-type="fig" rid="F11">, 11</xref></tp:nomenclature><tp:treatment-sec sec-type="Holotype" id="SECID0EAHBG"><title>Holotype.</title><p>♂ (<abbrev xmlns:xlink="http://www.w3.org/1999/xlink" xlink:title="Department of Entomology, South China Agricultural University, Guangzhou, China" id="ABBRID0EGHBG" xlink:type="simple">SCAU</abbrev>, No. 110957): CHINA: Wuzhishan, Hainan, <named-content xmlns:xlink="http://www.w3.org/1999/xlink" content-type="dwc:verbatimCoordinates" xlink:type="simple"><named-content content-type="geo-json" specific-use="{&#34;type&#34;:&#34;Point&#34;,&#34;coordinates&#34;:[109.316667,18.800000]}" id="NCID0ENHBG" xlink:type="simple">18°48'N, 109°19'E</named-content></named-content>, alt. 440 m, 21.iv.2007, HZ Cao, T Li.</p></tp:treatment-sec><tp:treatment-sec sec-type="Paratypes" id="SECID0ESHBG"><title>Paratypes.</title><p>CHINA: 3♀ (<abbrev xmlns:xlink="http://www.w3.org/1999/xlink" xlink:title="Department of Entomology, South China Agricultural University, Guangzhou, China" id="ABBRID0EYHBG" xlink:type="simple">SCAU</abbrev>, Nos 110958–60), same data as holotype; 2♂, 2♀ (<abbrev xmlns:xlink="http://www.w3.org/1999/xlink" xlink:title="Department of Entomology, South China Agricultural University, Guangzhou, China" id="ABBRID0E3HBG" xlink:type="simple">SCAU</abbrev>, Nos 110961–64), Menglun, Mengla, Yunnan, alt. 570 m, 12.iv.2010, YR Su, L Wang, L Wu; 5♂, 3♀ (<abbrev xmlns:xlink="http://www.w3.org/1999/xlink" xlink:title="Department of Entomology, South China Agricultural University, Guangzhou, China" id="ABBRID0EAIBG" xlink:type="simple">SCAU</abbrev>, Nos 110965–72), Guanlei, Mengla, Yunnan, <named-content xmlns:xlink="http://www.w3.org/1999/xlink" content-type="dwc:verbatimCoordinates" xlink:type="simple"><named-content content-type="geo-json" specific-use="{&#34;type&#34;:&#34;Point&#34;,&#34;coordinates&#34;:[101.266667,21.633333]}" id="NCID0EHIBG" xlink:type="simple">21°38'N, 101°16'E</named-content></named-content>, alt. 562 m, 20.iv.2016, J Huang, Y Liu, YL Wang, L Zhu; 2♂ (<abbrev xmlns:xlink="http://www.w3.org/1999/xlink" xlink:title="Department of Entomology, South China Agricultural University, Guangzhou, China" id="ABBRID0EMIBG" xlink:type="simple">SCAU</abbrev>, Nos 110973, 74), Likan, Ximeng, Yunnan, <named-content xmlns:xlink="http://www.w3.org/1999/xlink" content-type="dwc:verbatimCoordinates" xlink:type="simple"><named-content content-type="geo-json" specific-use="{&#34;type&#34;:&#34;Point&#34;,&#34;coordinates&#34;:[99.600000,22.650000]}" id="NCID0ETIBG" xlink:type="simple">22°39'N, 99°36'E</named-content></named-content>, alt. 844 m, 1.v.2016, J Huang, YQ Liu.</p></tp:treatment-sec><tp:treatment-sec sec-type="diagnosis" id="SECID0EYIBG"><title>Diagnosis.</title><p>This species is similar to <italic><tp:taxon-name><tp:taxon-name-part taxon-name-part-type="genus" reg="Scaptodrosophila">S.</tp:taxon-name-part> <tp:taxon-name-part taxon-name-part-type="species" reg="fuscilimba">fuscilimba</tp:taxon-name-part></tp:taxon-name></italic> sp. n. in the pattern on the abdomen tergites and the shape of male terminalia, but can be distinguished from the latter by having the tergite VI yellowish brown with dark brown caudal bands (Fig. <xref ref-type="fig" rid="F5">5C, E</xref>); paramere small, finger like in lateral view (Fig. <xref ref-type="fig" rid="F11">11D</xref>); aedeagus inverted triangle shaped and round dorsally in lateral view (Fig. <xref ref-type="fig" rid="F11">11D</xref>).</p></tp:treatment-sec><tp:treatment-sec sec-type="description" id="SECID0EVJBG"><title>Description.</title><p>(♂, ♀) <bold><italic>Head</italic></bold> (Fig. <xref ref-type="fig" rid="F5">5A</xref>): Frons yellowish brown. Pedicel yellowish brown; first flagellomere grayish, margins black. Facial carina yellowish, long, narrow, and prominent, 1/2 long as face.</p><fig id="F5" position="float" orientation="portrait"><label>Figure 5.</label><caption><p>Frontal, dorsal, and lateral views of male. <italic><tp:taxon-name><tp:taxon-name-part taxon-name-part-type="genus" reg="Scaptodrosophila">Scaptodrosophila</tp:taxon-name-part> <tp:taxon-name-part taxon-name-part-type="species" reg="helvpecta">helvpecta</tp:taxon-name-part></tp:taxon-name></italic> sp. n. (<bold>A, C, E</bold>); <italic><tp:taxon-name><tp:taxon-name-part taxon-name-part-type="genus" reg="Scaptodrosophila">S.</tp:taxon-name-part> <tp:taxon-name-part taxon-name-part-type="species" reg="longispinata">longispinata</tp:taxon-name-part></tp:taxon-name></italic> sp. n. (<bold>B, D, F</bold>). Scale bars: 0.5 mm.</p></caption><graphic xmlns:xlink="http://www.w3.org/1999/xlink" xlink:href="zookeys-736-119-g005.jpg" position="float" orientation="portrait" xlink:type="simple" id="oo_185157.jpg"/></fig><p>
            <bold><italic>Thorax</italic></bold> (Fig. <xref ref-type="fig" rid="F5">5C, E</xref>): Mesonotum yellowish brown. Acrostichal setulae in ca. ten regular rows. Scutellum yellowish brown. Pleura yellowish brown.</p><!--PageBreak--><p>
            <bold><italic>Abdomen</italic></bold> (Fig. <xref ref-type="fig" rid="F5">5C, E</xref>): Tergites II to VI yellowish brown with dark brown caudal bands.</p><p>
            <bold><italic>Male terminalia</italic></bold> (Fig. <xref ref-type="fig" rid="F11">11A–D</xref>): Epandrium with ca. 14 setae near posterior and ventral margins per side. Surstylus with approximately nine fine peg-like prensisetae. Hypandrium lacking pubescence. Paramere with five sensilla basally. Gonopods elliptically expanded in lateral view. Aedeagus lacking pubescence.</p><p>
            <bold><italic>Female terminalia</italic></bold> (Fig. <xref ref-type="fig" rid="F11">11E</xref>): Oviscapt with five long subapical trichoid ovisensilla, and 12 ovisensilla along ventral margin.</p><p>
            <bold><italic>Measurements</italic></bold> [holotype ♂ (range in 5♂, 5♀ paratypes), in mm]: BL = 1.73 (1.83–2.07, 1.53–2.00), ThL = 0.83 (0.76–0.90, 0.76–0.90), WL = 1.63 (1.53–1.97, 1.43–1.67), WW = 0.73 (0.67–0.77, 0.60–0.70).</p><p>
            <bold><italic>Indices</italic></bold>: arb = 3/2 (3/2), avd = 0.71 (0.50–1.00), adf = 2.33 (1.75–2.67), flw = 2.17 (1.38–2.00), FW/HW = 0.39 (0.41–0.57), ch/o = 0.10 (0.10–0.12), prorb = 0.78 (0.57–1.00), rcorb = 0.22 (0.25–0.38), vb = 0.29 (0.29–0.50), dcl = 0.29 (0.29–0.42), presctl = 0.43 (0.33–0.50), sctl = 1.00 (0.93–1.20), sterno = 0.50 (0.33–0.60), orbito = 0.50 (0.38–0.50), dcp = 0.32 (0.25–0.40), sctlp = 0.76 (0.67–1.14), C = 1.87 (1.63–2.08), 4c = 1.15 (1.18–1.50), 4v =2.08 (2.00–2.45), 5x = 3.33 (2.33–3.33), ac = 3.00 (2.60–3.20), M = 0.77 (0.64–0.90), C3F = 0.60 (0.67–0.77).</p></tp:treatment-sec><tp:treatment-sec sec-type="etymology" id="SECID0EENBG"><title>Etymology.</title><p>A combination of the Latin words <italic>helvus</italic> and <italic>pectus</italic>, referring to the yellow thorax.</p></tp:treatment-sec><tp:treatment-sec sec-type="distribution" id="SECID0EONBG"><title>Distribution.</title><p>China (Hainan, Yunnan).</p></tp:treatment-sec><tp:treatment-sec><!--Section generated to contain objects referenced in tp:taxon-treatment.--><fig id="F11" position="float" orientation="portrait"><label>Figure 11.</label><caption><p>
                <italic><tp:taxon-name><tp:taxon-name-part taxon-name-part-type="genus" reg="Scaptodrosophila">Scaptodrosophila</tp:taxon-name-part> <tp:taxon-name-part taxon-name-part-type="species" reg="helvpecta">helvpecta</tp:taxon-name-part></tp:taxon-name></italic> sp. n. <bold>A</bold> and <bold>B</bold> epandrium, surstylus, and cercus (posterior and lateral views) <bold>C</bold> and <bold>D</bold> hypandrium, parameres, gonopods, aedeagus, and aedeagal apodeme (ventral and lateral views, respectively) <bold>E</bold> oviscapt (lateral view). Scale bars: 0.1 mm.</p></caption><graphic xmlns:xlink="http://www.w3.org/1999/xlink" xlink:href="zookeys-736-119-g011.jpg" position="float" orientation="portrait" xlink:type="simple" id="oo_185163.jpg"/></fig></tp:treatment-sec></tp:taxon-treatment>
