# Supplementary material for: The genus Scaptodrosophila Duda part II: the coracina species group from East Asia, with morphological and molecular evidence (Diptera, Drosophilidae)
Source: Zookeys. 2018 Feb 8;(736):119–48. doi: 10.3897/zookeys.736.13682 (PMC5904429; doi:10.3897/zookeys.736.13682)
Supplement: XML Treatment for Scaptodrosophila longispinata [file zookeys.736.13682-treatment6.xml]

<!DOCTYPE tp:taxon-treatment
  PUBLIC "-//TaxonX//DTD Taxonomic Treatment Publishing DTD v0 20100105//EN" "tax-treatment-NSO.dtd">
<tp:taxon-treatment xmlns:tp="http://www.plazi.org/taxpub"><tp:treatment-meta><kwd-group><label>Taxon classification</label><kwd><named-content xmlns:xlink="http://www.w3.org/1999/xlink" content-type="kingdom">Animalia</named-content></kwd><kwd><named-content xmlns:xlink="http://www.w3.org/1999/xlink" content-type="order">Diptera</named-content></kwd><kwd><named-content xmlns:xlink="http://www.w3.org/1999/xlink" content-type="family">Drosophilidae</named-content></kwd></kwd-group><mixed-citation publication-type="journal"><person-group><name><surname>Liu</surname><given-names>Yi-Qin</given-names></name><name><surname>Chen</surname><given-names>Hong-Wei</given-names></name></person-group><article-title>The genus <italic><tp:taxon-name><tp:taxon-name-part taxon-name-part-type="genus" reg="Scaptodrosophila">Scaptodrosophila</tp:taxon-name-part></tp:taxon-name></italic> Duda part II: the <italic>coracina</italic> species group from East Asia, with morphological and molecular evidence (<tp:taxon-name><tp:taxon-name-part taxon-name-part-type="order">Diptera</tp:taxon-name-part></tp:taxon-name>, <tp:taxon-name><tp:taxon-name-part taxon-name-part-type="family">Drosophilidae</tp:taxon-name-part></tp:taxon-name>)</article-title><source>Zookeys</source><day>8</day><month>2</month><year>2018</year><volume>2018</volume><issue>736</issue><fpage>119</fpage><lpage>148</lpage><pub-id pub-id-type="doi">10.3897/zookeys.736.13682</pub-id></mixed-citation></tp:treatment-meta><tp:nomenclature><tp:taxon-name>
            <tp:taxon-name-part taxon-name-part-type="genus" reg="Scaptodrosophila">Scaptodrosophila</tp:taxon-name-part>
            <tp:taxon-name-part taxon-name-part-type="species" reg="longispinata">longispinata</tp:taxon-name-part>
            <object-id xmlns:xlink="http://www.w3.org/1999/xlink" content-type="zoobank" xlink:type="simple">http://zoobank.org/5CA6BE46-F90A-4804-9AFB-19ABC3F1DEED</object-id>
          </tp:taxon-name><tp:taxon-status xmlns:xlink="http://www.w3.org/1999/xlink" xlink:type="simple">sp. n.</tp:taxon-status><xref ref-type="fig" rid="F5">Figs 5B, D, F</xref><xref ref-type="fig" rid="F12">, 12</xref><!--PageBreak--></tp:nomenclature><tp:treatment-sec sec-type="Holotype" id="SECID0EEPBG"><title>Holotype.</title><p>♂ (<abbrev xmlns:xlink="http://www.w3.org/1999/xlink" xlink:title="Department of Entomology, South China Agricultural University, Guangzhou, China" id="ABBRID0EKPBG" xlink:type="simple">SCAU</abbrev>, No. 110991): CHINA: Menglun, Mengla, Yunnan, alt. 570 m, 12.iv.2010, L Wang.</p></tp:treatment-sec><tp:treatment-sec sec-type="Paratypes" id="SECID0EOPBG"><title>Paratypes.</title><p>CHINA: 3♂ (<abbrev xmlns:xlink="http://www.w3.org/1999/xlink" xlink:title="Department of Entomology, South China Agricultural University, Guangzhou, China" id="ABBRID0EUPBG" xlink:type="simple">SCAU</abbrev>, Nos 110992–994), Menglun, Mengla, Yunnan, alt. 680 m, 11.iv.2010, L Wu.</p></tp:treatment-sec><tp:treatment-sec sec-type="diagnosis" id="SECID0EYPBG"><title>Diagnosis.</title><p>Gonopods bilobed apically (Fig. <xref ref-type="fig" rid="F12">12D</xref>); aedeagus quadrangle in lateral view (Fig. <xref ref-type="fig" rid="F12">12D</xref>).</p></tp:treatment-sec><tp:treatment-sec sec-type="description" id="SECID0EGQBG"><title>Description.</title><p>(♂) <bold><italic>Head</italic></bold> (Fig. <xref ref-type="fig" rid="F5">5B</xref>): Frons yellowish brown. Pedicel yellow; first flagellomere yellowish white, margins black. Facial carina yellowish, short, and flat, as 1/4 length as face.</p><p>
            <bold><italic>Thorax</italic></bold> (Fig. <xref ref-type="fig" rid="F5">5D, F</xref>): Mesonotum yellowish brown. Acrostichal setulae in ca. ten regular rows. Prescutellar setae small. Scutellum yellowish brown. Pleura yellowish brown, with two brown longitudinal stripes.</p><p>
            <bold><italic>Abdomen</italic></bold> (Fig. <xref ref-type="fig" rid="F5">5D, F</xref>): Tergites II to V yellow with dark brown caudal bands, the caudal band on tergite II interrupted medially; tergite VI dark brown.</p><p>
            <bold><italic>Male terminalia</italic></bold> (Fig. <xref ref-type="fig" rid="F12">12</xref>): Epandrium with nine setae near posterior and ventral margins per side. Surstylus with 12 peg-like prensisetae. Hypandrium lacking pubescence. Paramere with five sensilla medially. Aedeagus lacking pubescence.</p><!--PageBreak--><p>
            <bold><italic>Measurements</italic></bold> [holotype ♂ (range in 3♂ paratypes), in mm]: BL = 1.77 (1.60–1.90), ThL = 0.83 (0.67–0.73), WL = 1.60 (1.47–1.67), WW = 0.73 (0.70–0.80).</p><p>
            <bold><italic>Indices</italic></bold>: arb = 3/2 (3/2), avd = 0.86 (0.78–0.88), adf = 2.33 (2.33–3.00), flw = 1.67 (1.67), FW/HW = 0.45 (0.43–0.46), ch/o = 0.12 (0.12–0.13), prorb = 0.75 (0.67–0.88), rcorb = 0.25 (0.29–0.38), vb = 0.50 (0.29–0.40), dcl = 0.50 (0.53–0.73), presctl = 0.43 (0.40–0.46), sctl = 1.07 (0.94–1.25), sterno = 0.75 (0.64–0.82), orbito = 0.40 (0.40–0.50), dcp = 0.50 (0.42–0.45), sctlp = 1.00 (0.86–1.00), C = 2.33 (1.93–2.00), 4c = 1.20 (1.33–1.44), 4v = 2.60 (2.60–2.67), 5x = 2.00 (1.75–2.33), ac = 2.40 (2.40–3.25), M = 0.80 (0.78–0.80), C3F = 0.67 (0.58–0.64).</p></tp:treatment-sec><tp:treatment-sec sec-type="etymology" id="SECID0EDSBG"><title>Etymology.</title><p>A combination of the Latin words <italic>longus</italic> and <italic>spinatus</italic>, referring to the long spines on the hypandrium.</p></tp:treatment-sec><tp:treatment-sec sec-type="distribution" id="SECID0ENSBG"><title>Distribution.</title><p>China (Yunnan).</p></tp:treatment-sec><tp:treatment-sec><!--Section generated to contain objects referenced in tp:taxon-treatment.--><fig id="F5" position="float" orientation="portrait"><label>Figure 5.</label><caption><p>Frontal, dorsal, and lateral views of male. <italic><tp:taxon-name><tp:taxon-name-part taxon-name-part-type="genus" reg="Scaptodrosophila">Scaptodrosophila</tp:taxon-name-part> <tp:taxon-name-part taxon-name-part-type="species" reg="helvpecta">helvpecta</tp:taxon-name-part></tp:taxon-name></italic> sp. n. (<bold>A, C, E</bold>); <italic><tp:taxon-name><tp:taxon-name-part taxon-name-part-type="genus" reg="Scaptodrosophila">S.</tp:taxon-name-part> <tp:taxon-name-part taxon-name-part-type="species" reg="longispinata">longispinata</tp:taxon-name-part></tp:taxon-name></italic> sp. n. (<bold>B, D, F</bold>). Scale bars: 0.5 mm.</p></caption><graphic xmlns:xlink="http://www.w3.org/1999/xlink" xlink:href="zookeys-736-119-g005.jpg" position="float" orientation="portrait" xlink:type="simple" id="oo_185157.jpg"/></fig><fig id="F12" position="float" orientation="portrait"><label>Figure 12.</label><caption><p>
                <italic><tp:taxon-name><tp:taxon-name-part taxon-name-part-type="genus" reg="Scaptodrosophila">Scaptodrosophila</tp:taxon-name-part> <tp:taxon-name-part taxon-name-part-type="species" reg="longispinata">longispinata</tp:taxon-name-part></tp:taxon-name></italic> sp. n. <bold>A</bold> and <bold>B</bold> epandrium, surstylus, and cercus (posterior and lateral views) <bold>C</bold> and <bold>D</bold> hypandrium, parameres, gonopods, aedeagus, and aedeagal apodeme (ventral and lateral views, respectively). Scale bars: 0.1 mm.</p></caption><graphic xmlns:xlink="http://www.w3.org/1999/xlink" xlink:href="zookeys-736-119-g012.jpg" position="float" orientation="portrait" xlink:type="simple" id="oo_185164.jpg"/></fig></tp:treatment-sec></tp:taxon-treatment>
