# Supplementary material for: The genus Scaptodrosophila Duda part II: the coracina species group from East Asia, with morphological and molecular evidence (Diptera, Drosophilidae)
Source: Zookeys. 2018 Feb 8;(736):119–48. doi: 10.3897/zookeys.736.13682 (PMC5904429; doi:10.3897/zookeys.736.13682)
Supplement: XML Treatment for Scaptodrosophila nigrolimbata [file zookeys.736.13682-treatment7.xml]

<!DOCTYPE tp:taxon-treatment
  PUBLIC "-//TaxonX//DTD Taxonomic Treatment Publishing DTD v0 20100105//EN" "tax-treatment-NSO.dtd">
<tp:taxon-treatment xmlns:tp="http://www.plazi.org/taxpub"><tp:treatment-meta><kwd-group><label>Taxon classification</label><kwd><named-content xmlns:xlink="http://www.w3.org/1999/xlink" content-type="kingdom">Animalia</named-content></kwd><kwd><named-content xmlns:xlink="http://www.w3.org/1999/xlink" content-type="order">Diptera</named-content></kwd><kwd><named-content xmlns:xlink="http://www.w3.org/1999/xlink" content-type="family">Drosophilidae</named-content></kwd></kwd-group><mixed-citation publication-type="journal"><person-group><name><surname>Liu</surname><given-names>Yi-Qin</given-names></name><name><surname>Chen</surname><given-names>Hong-Wei</given-names></name></person-group><article-title>The genus <italic><tp:taxon-name><tp:taxon-name-part taxon-name-part-type="genus" reg="Scaptodrosophila">Scaptodrosophila</tp:taxon-name-part></tp:taxon-name></italic> Duda part II: the <italic>coracina</italic> species group from East Asia, with morphological and molecular evidence (<tp:taxon-name><tp:taxon-name-part taxon-name-part-type="order">Diptera</tp:taxon-name-part></tp:taxon-name>, <tp:taxon-name><tp:taxon-name-part taxon-name-part-type="family">Drosophilidae</tp:taxon-name-part></tp:taxon-name>)</article-title><source>Zookeys</source><day>8</day><month>2</month><year>2018</year><volume>2018</volume><issue>736</issue><fpage>119</fpage><lpage>148</lpage><pub-id pub-id-type="doi">10.3897/zookeys.736.13682</pub-id></mixed-citation></tp:treatment-meta><tp:nomenclature><tp:taxon-name>
            <tp:taxon-name-part taxon-name-part-type="genus" reg="Scaptodrosophila">Scaptodrosophila</tp:taxon-name-part>
            <tp:taxon-name-part taxon-name-part-type="species" reg="nigrolimbata">nigrolimbata</tp:taxon-name-part>
            <object-id xmlns:xlink="http://www.w3.org/1999/xlink" content-type="zoobank" xlink:type="simple">http://zoobank.org/C0BEE38A-91B9-4523-8A9D-13FC9484308F</object-id>
          </tp:taxon-name><tp:taxon-status xmlns:xlink="http://www.w3.org/1999/xlink" xlink:type="simple">sp. n.</tp:taxon-status><xref ref-type="fig" rid="F6">Figs 6A, C, E</xref><xref ref-type="fig" rid="F13">, 13</xref></tp:nomenclature><tp:treatment-sec sec-type="Holotype" id="SECID0ECUBG"><title>Holotype.</title><p>♂ (<abbrev xmlns:xlink="http://www.w3.org/1999/xlink" xlink:title="Department of Entomology, South China Agricultural University, Guangzhou, China" id="ABBRID0EIUBG" xlink:type="simple">SCAU</abbrev>, No. 110989): CHINA: Likan, Ximeng, Yunnan, alt. 844 m, 1.v.2016, J Huang, YQ Liu.</p></tp:treatment-sec><tp:treatment-sec sec-type="Paratype" id="SECID0EMUBG"><title>Paratype.</title><p>CHINA: 1♂ (<abbrev xmlns:xlink="http://www.w3.org/1999/xlink" xlink:title="Department of Entomology, South China Agricultural University, Guangzhou, China" id="ABBRID0ESUBG" xlink:type="simple">SCAU</abbrev>, No. 110990), same data as holotype.</p></tp:treatment-sec><tp:treatment-sec sec-type="diagnosis" id="SECID0EWUBG"><title>Diagnosis.</title><p>Surstylus with eight very large peg-like prensisetae (Fig. <xref ref-type="fig" rid="F13">13A, B</xref>); paramere triangle shaped in lateral view, with a small projection subbasally (Fig. <xref ref-type="fig" rid="F13">13D</xref>); gonopods concave medially in lateral view, with a small projection distally (Fig. <xref ref-type="fig" rid="F13">13D</xref>); aedeagus triangle shaped in lateral view (Fig. <xref ref-type="fig" rid="F13">13D</xref>).</p></tp:treatment-sec><tp:treatment-sec sec-type="description" id="SECID0EMVBG"><title>Description.</title><p>(♂) <bold><italic>Head</italic></bold> (Fig. <xref ref-type="fig" rid="F6">6A</xref>): Frons brown. Pedicel yellowish brown; first flagellomere yellowish brown, margins black. Facial carina yellowish, long, narrow, and flat, as 1/2 length as face.</p><fig id="F6" position="float" orientation="portrait"><label>Figure 6.</label><caption><p>Frontal, dorsal, and lateral views of male. <italic><tp:taxon-name><tp:taxon-name-part taxon-name-part-type="genus" reg="Scaptodrosophila">Scaptodrosophila</tp:taxon-name-part> <tp:taxon-name-part taxon-name-part-type="species" reg="nigrolimbata">nigrolimbata</tp:taxon-name-part></tp:taxon-name></italic> sp. n. (<bold>A, C, E</bold>); <italic><tp:taxon-name><tp:taxon-name-part taxon-name-part-type="genus" reg="Scaptodrosophila">S.</tp:taxon-name-part> <tp:taxon-name-part taxon-name-part-type="species" reg="trivittata">trivittata</tp:taxon-name-part></tp:taxon-name></italic> sp. n. (<bold>B, D, F</bold>). Scale bars: 0.5 mm.</p></caption><graphic xmlns:xlink="http://www.w3.org/1999/xlink" xlink:href="zookeys-736-119-g006.jpg" position="float" orientation="portrait" xlink:type="simple" id="oo_185158.jpg"/></fig><p>
            <bold><italic>Thorax</italic></bold> (Fig. <xref ref-type="fig" rid="F6">6C, E</xref>): Mesonotum yellowish brown. Acrostichal setulae in ca. eight regular rows. Scutellum yellowish brown. Pleura yellowish brown.</p><p>
            <bold><italic>Abdomen</italic></bold> (Fig. <xref ref-type="fig" rid="F6">6C, E</xref>): Tergites II to VI yellow with dark brown caudal bands, the caudal band on tergites II to V interrupted medially.</p><p>
            <bold><italic>Male terminalia</italic></bold> (Fig. <xref ref-type="fig" rid="F13">13</xref>): Epandrium with ca. 23 setae near posterior and ventral margins per side. Hypandrium lacking pubescence. Paramere with five sensilla medially. Aedeagus lacking pubescence.</p><p>
            <bold><italic>Measurements</italic></bold> [holotype ♂ (range in 1♂ paratypes), in mm]: BL = 2.00 (2.07), ThL = 1.07 (1.17), WL = 2.06 (2.20), WW = 0.86 (0.90).</p><p>
            <bold><italic>Indices</italic></bold>: arb = 3/2 (3/2), avd = 1.14 (0.89), adf = 2.33 (3.00), flw = 2.33 (2.67), FW/HW = 0.45 (0.49), ch/o = 0.09 (0.08), prorb = 1.00 (1.11), rcorb = 0.38 (0.44), vb = 0.40 (0.29), dcl = 0.39 (0.35), presctl = 0.50 (0.55), sctl = 0.94 (damaged), sterno = damaged (damaged), orbito = 0.40 (0.50), dcp = 0.23 (0.33), sctlp = 0.890 (0.91), C = 3.33 (3.31), 4c = 0.71 (0.76), 4v = 1.59 (1.76), 5x = 1.60 (1.80), ac = 2.00 (2.17), M = 0.47 (0.53), C3F = 0.33 (0.46).</p></tp:treatment-sec><tp:treatment-sec sec-type="etymology" id="SECID0EPYBG"><title>Etymology.</title><p>A combination of the Latin words <italic>nigritus</italic> and <italic>limbus</italic>, referring to the margins of tergites being nearly black.</p></tp:treatment-sec><tp:treatment-sec sec-type="distribution" id="SECID0EZYBG"><title>Distribution.</title><p>China (Yunnan).</p></tp:treatment-sec><tp:treatment-sec><!--Section generated to contain objects referenced in tp:taxon-treatment.--><fig id="F13" position="float" orientation="portrait"><label>Figure 13.</label><caption><p>
                <italic><tp:taxon-name><tp:taxon-name-part taxon-name-part-type="genus" reg="Scaptodrosophila">Scaptodrosophila</tp:taxon-name-part> <tp:taxon-name-part taxon-name-part-type="species" reg="nigrolimbata">nigrolimbata</tp:taxon-name-part></tp:taxon-name></italic> sp. n. <bold>A</bold> and <bold>B</bold> epandrium, surstylus, and cercus (posterior and lateral views) <bold>C</bold> and <bold>D</bold> hypandrium, parameres, gonopods, aedeagus, and aedeagal apodeme (ventral and lateral views, respectively). Scale bars: 0.1 mm.</p></caption><graphic xmlns:xlink="http://www.w3.org/1999/xlink" xlink:href="zookeys-736-119-g013.jpg" position="float" orientation="portrait" xlink:type="simple" id="oo_185165.jpg"/></fig></tp:treatment-sec></tp:taxon-treatment>
