# Supplementary material for: The genus Scaptodrosophila Duda part II: the coracina species group from East Asia, with morphological and molecular evidence (Diptera, Drosophilidae)
Source: Zookeys. 2018 Feb 8;(736):119–48. doi: 10.3897/zookeys.736.13682 (PMC5904429; doi:10.3897/zookeys.736.13682)
Supplement: XML Treatment for Scaptodrosophila trivittata [file zookeys.736.13682-treatment8.xml]

<!DOCTYPE tp:taxon-treatment
  PUBLIC "-//TaxonX//DTD Taxonomic Treatment Publishing DTD v0 20100105//EN" "tax-treatment-NSO.dtd">
<tp:taxon-treatment xmlns:tp="http://www.plazi.org/taxpub"><tp:treatment-meta><kwd-group><label>Taxon classification</label><kwd><named-content xmlns:xlink="http://www.w3.org/1999/xlink" content-type="kingdom">Animalia</named-content></kwd><kwd><named-content xmlns:xlink="http://www.w3.org/1999/xlink" content-type="order">Diptera</named-content></kwd><kwd><named-content xmlns:xlink="http://www.w3.org/1999/xlink" content-type="family">Drosophilidae</named-content></kwd></kwd-group><mixed-citation publication-type="journal"><person-group><name><surname>Liu</surname><given-names>Yi-Qin</given-names></name><name><surname>Chen</surname><given-names>Hong-Wei</given-names></name></person-group><article-title>The genus <italic><tp:taxon-name><tp:taxon-name-part taxon-name-part-type="genus" reg="Scaptodrosophila">Scaptodrosophila</tp:taxon-name-part></tp:taxon-name></italic> Duda part II: the <italic>coracina</italic> species group from East Asia, with morphological and molecular evidence (<tp:taxon-name><tp:taxon-name-part taxon-name-part-type="order">Diptera</tp:taxon-name-part></tp:taxon-name>, <tp:taxon-name><tp:taxon-name-part taxon-name-part-type="family">Drosophilidae</tp:taxon-name-part></tp:taxon-name>)</article-title><source>Zookeys</source><day>8</day><month>2</month><year>2018</year><volume>2018</volume><issue>736</issue><fpage>119</fpage><lpage>148</lpage><pub-id pub-id-type="doi">10.3897/zookeys.736.13682</pub-id></mixed-citation></tp:treatment-meta><tp:nomenclature><tp:taxon-name>
            <tp:taxon-name-part taxon-name-part-type="genus" reg="Scaptodrosophila">Scaptodrosophila</tp:taxon-name-part>
            <tp:taxon-name-part taxon-name-part-type="species" reg="trivittata">trivittata</tp:taxon-name-part>
            <object-id xmlns:xlink="http://www.w3.org/1999/xlink" content-type="zoobank" xlink:type="simple">http://zoobank.org/733F473B-B4D1-487C-A705-C5FCB51B9C2A</object-id>
          </tp:taxon-name><tp:taxon-status xmlns:xlink="http://www.w3.org/1999/xlink" xlink:type="simple">sp. n.</tp:taxon-status><xref ref-type="fig" rid="F6">Figs 6B, D, F</xref><xref ref-type="fig" rid="F14">, 14</xref><!--PageBreak--></tp:nomenclature><tp:treatment-sec sec-type="Holotype" id="SECID0EP1BG"><title>Holotype.</title><p>♂ (<abbrev xmlns:xlink="http://www.w3.org/1999/xlink" xlink:title="Department of Entomology, South China Agricultural University, Guangzhou, China" id="ABBRID0EV1BG" xlink:type="simple">SCAU</abbrev>, No. 110984): CHINA: Mengdong, Cangyuan, Yunnan, alt. 1323 m, 6.v.2016, J Huang, YQ Liu.</p><!--PageBreak--></tp:treatment-sec><tp:treatment-sec sec-type="Paratypes" id="SECID0E11BG"><title>Paratypes.</title><p>CHINA: 2♂ (<abbrev xmlns:xlink="http://www.w3.org/1999/xlink" xlink:title="Department of Entomology, South China Agricultural University, Guangzhou, China" id="ABBRID0EA2BG" xlink:type="simple">SCAU</abbrev>, Nos 110985, 86), same data as holotype.</p></tp:treatment-sec><tp:treatment-sec sec-type="diagnosis" id="SECID0EE2BG"><title>Diagnosis.</title><p>This species is similar to <italic><tp:taxon-name><tp:taxon-name-part taxon-name-part-type="genus" reg="Scaptodrosophila">S.</tp:taxon-name-part> <tp:taxon-name-part taxon-name-part-type="species" reg="fuscilimba">fuscilimba</tp:taxon-name-part></tp:taxon-name></italic> sp. n. in the pattern on the abdomen tergites, but can be distinguished from the latter by having the tergites V, VI yellowish brown, and lacking dark brown caudal bands (Fig. <xref ref-type="fig" rid="F6">6D, F</xref>); paramere triangle shaped in lateral view (Fig. <xref ref-type="fig" rid="F14">14C, D</xref>); gonopods small, concave medially in lateral view, bilobed apically (Fig. <xref ref-type="fig" rid="F14">14C, D</xref>); aedeagus rod-like, with pubescence, and broadened apically (Fig. <xref ref-type="fig" rid="F14">14C, D</xref>).</p></tp:treatment-sec><tp:treatment-sec sec-type="description" id="SECID0EF3BG"><title>Description.</title><p>(♂) <bold><italic>Head</italic></bold> (Fig. <xref ref-type="fig" rid="F6">6B</xref>): Frons yellowish brown. Pedicel yellowish brown; first flagellomere yellowish, margins black. Facial carina yellowish, flat, 1/3 long as face.</p><p>
            <bold><italic>Thorax</italic></bold> (Fig. <xref ref-type="fig" rid="F6">6D, F</xref>): Mesonotum yellowish brown. Acrostichal setulae in ca. ten regular rows. Prescutellar setae small. Scutellum yellowish brown. Pleura yellowish brown.</p><p>
            <bold><italic>Abdomen</italic></bold> (Fig. <xref ref-type="fig" rid="F6">6D, F</xref>): Tergites II to IV yellow with dark brown caudal bands, the caudal bands narrowed dorsomedially; tergites V to VI yellow.</p><p>
            <bold><italic>Male terminalia</italic></bold> (Fig. <xref ref-type="fig" rid="F14">14</xref>): Epandrium with ca. 16 setae near posterior and ventral margins per side. Surstylus with nine peg-like prensisetae. Hypandrium lacking pubescence. Paramere with ten sensilla medially.</p><p>
            <bold><italic>Measurements</italic></bold> [holotype ♂ (range in 2♂paratypes), in mm]: BL = 2.00 (1.97–2.00), ThL = 0.83 (0.83), WL = 1.70 (1.70–1.93), WW = 0.67 (0.73–0.83).</p><p>
            <bold><italic>Indices</italic></bold>: arb = 4/2 (4/2), avd = 0.83 (0.83–1.00), adf = 2.00 (2.00), flw = 2.00 (2.00–2.33), FW/HW = 0.48 (0.50), ch/o = 0.13 (0.12–0.13), prorb = 0.86 (0.86), rcorb = 0.29 (0.29), vb = 0.30 (0.29–0.30), dcl = 0.46 (0.55), presctl = 0.38 (0.45), sctl = 1.17 (1.08), sterno = 0.50 (0.40), orbito = 0.38 (0.40–0.50), dcp = 0.33 (0.40–0.50), sctlp = 086 (1.00–1.17), C = 1.59 (1.59–1.88), 4c = 1.42 (1.23–1.42), 4v =2.17 (2.08–2.25), 5x = 3.00 (2.50), ac = 3.40 (2.67–3.40), M = 0.75 (0.77–0.83), C3F = 0.59 (0.59–0.69).</p></tp:treatment-sec><tp:treatment-sec sec-type="etymology" id="SECID0EB5BG"><title>Etymology.</title><p>A combination of the Latin words <italic>tri</italic> and <italic>vittatus</italic>, referring to the three caudal bands on the tergites II to IV.</p></tp:treatment-sec><tp:treatment-sec sec-type="distribution" id="SECID0EL5BG"><title>Distribution.</title><p>China (Yunnan).</p></tp:treatment-sec><tp:treatment-sec><!--Section generated to contain objects referenced in tp:taxon-treatment.--><fig id="F6" position="float" orientation="portrait"><label>Figure 6.</label><caption><p>Frontal, dorsal, and lateral views of male. <italic><tp:taxon-name><tp:taxon-name-part taxon-name-part-type="genus" reg="Scaptodrosophila">Scaptodrosophila</tp:taxon-name-part> <tp:taxon-name-part taxon-name-part-type="species" reg="nigrolimbata">nigrolimbata</tp:taxon-name-part></tp:taxon-name></italic> sp. n. (<bold>A, C, E</bold>); <italic><tp:taxon-name><tp:taxon-name-part taxon-name-part-type="genus" reg="Scaptodrosophila">S.</tp:taxon-name-part> <tp:taxon-name-part taxon-name-part-type="species" reg="trivittata">trivittata</tp:taxon-name-part></tp:taxon-name></italic> sp. n. (<bold>B, D, F</bold>). Scale bars: 0.5 mm.</p></caption><graphic xmlns:xlink="http://www.w3.org/1999/xlink" xlink:href="zookeys-736-119-g006.jpg" position="float" orientation="portrait" xlink:type="simple" id="oo_185158.jpg"/></fig><fig id="F14" position="float" orientation="portrait"><label>Figure 14.</label><caption><p>
                <italic><tp:taxon-name><tp:taxon-name-part taxon-name-part-type="genus" reg="Scaptodrosophila">Scaptodrosophila</tp:taxon-name-part> <tp:taxon-name-part taxon-name-part-type="species" reg="trivittata">trivittata</tp:taxon-name-part></tp:taxon-name></italic> sp. n. <bold>A</bold> and <bold>B</bold> epandrium, surstylus, and cercus (posterior and lateral views) <bold>C</bold> and <bold>D</bold> hypandrium, parameres, gonopods, aedeagus, and aedeagal apodeme (ventral and lateral views, respectively). Scale bars: 0.1 mm.</p></caption><graphic xmlns:xlink="http://www.w3.org/1999/xlink" xlink:href="zookeys-736-119-g014.jpg" position="float" orientation="portrait" xlink:type="simple" id="oo_185166.jpg"/></fig></tp:treatment-sec></tp:taxon-treatment>
