# Supplementary material for: The genus Scaptodrosophila Duda part II: the coracina species group from East Asia, with morphological and molecular evidence (Diptera, Drosophilidae)
Source: Zookeys. 2018 Feb 8;(736):119–48. doi: 10.3897/zookeys.736.13682 (PMC5904429; doi:10.3897/zookeys.736.13682)
Supplement: XML Treatment for Scaptodrosophila ventriobscurata [file zookeys.736.13682-treatment9.xml]

<!DOCTYPE tp:taxon-treatment
  PUBLIC "-//TaxonX//DTD Taxonomic Treatment Publishing DTD v0 20100105//EN" "tax-treatment-NSO.dtd">
<tp:taxon-treatment xmlns:tp="http://www.plazi.org/taxpub"><tp:treatment-meta><kwd-group><label>Taxon classification</label><kwd><named-content xmlns:xlink="http://www.w3.org/1999/xlink" content-type="kingdom">Animalia</named-content></kwd><kwd><named-content xmlns:xlink="http://www.w3.org/1999/xlink" content-type="order">Diptera</named-content></kwd><kwd><named-content xmlns:xlink="http://www.w3.org/1999/xlink" content-type="family">Drosophilidae</named-content></kwd></kwd-group><mixed-citation publication-type="journal"><person-group><name><surname>Liu</surname><given-names>Yi-Qin</given-names></name><name><surname>Chen</surname><given-names>Hong-Wei</given-names></name></person-group><article-title>The genus <italic><tp:taxon-name><tp:taxon-name-part taxon-name-part-type="genus" reg="Scaptodrosophila">Scaptodrosophila</tp:taxon-name-part></tp:taxon-name></italic> Duda part II: the <italic>coracina</italic> species group from East Asia, with morphological and molecular evidence (<tp:taxon-name><tp:taxon-name-part taxon-name-part-type="order">Diptera</tp:taxon-name-part></tp:taxon-name>, <tp:taxon-name><tp:taxon-name-part taxon-name-part-type="family">Drosophilidae</tp:taxon-name-part></tp:taxon-name>)</article-title><source>Zookeys</source><day>8</day><month>2</month><year>2018</year><volume>2018</volume><issue>736</issue><fpage>119</fpage><lpage>148</lpage><pub-id pub-id-type="doi">10.3897/zookeys.736.13682</pub-id></mixed-citation></tp:treatment-meta><tp:nomenclature><tp:taxon-name>
            <tp:taxon-name-part taxon-name-part-type="genus" reg="Scaptodrosophila">Scaptodrosophila</tp:taxon-name-part> <tp:taxon-name-part taxon-name-part-type="species" reg="ventriobscurata">ventriobscurata</tp:taxon-name-part>
            <object-id xmlns:xlink="http://www.w3.org/1999/xlink" content-type="zoobank" xlink:type="simple">http://zoobank.org/9703E5D0-A537-4672-8E6E-42326E16BCF5</object-id>
          </tp:taxon-name><tp:taxon-status xmlns:xlink="http://www.w3.org/1999/xlink" xlink:type="simple">sp. n.</tp:taxon-status><xref ref-type="fig" rid="F7">Figs 7A, C, E</xref><xref ref-type="fig" rid="F15">, 15</xref></tp:nomenclature><tp:treatment-sec sec-type="Holotype" id="SECID0EFAAI"><title>Holotype.</title><p>♂ (<abbrev xmlns:xlink="http://www.w3.org/1999/xlink" xlink:title="Department of Entomology, South China Agricultural University, Guangzhou, China" id="ABBRID0ELAAI" xlink:type="simple">SCAU</abbrev>, No. 111095): CHINA: Xincheng, Yingjiang, Yunnan, <named-content xmlns:xlink="http://www.w3.org/1999/xlink" content-type="dwc:verbatimCoordinates" xlink:type="simple"><named-content content-type="geo-json" specific-use="{&#34;type&#34;:&#34;Point&#34;,&#34;coordinates&#34;:[98.166667,24.766667]}" id="NCID0ESAAI" xlink:type="simple">24°46'N, 98°10'E</named-content></named-content>, alt. 963 m, 18.viii.2016, HW Chen.</p></tp:treatment-sec><tp:treatment-sec sec-type="Paratypes" id="SECID0EXAAI"><title>Paratypes.</title><p>CHINA: 2♂, 4♀ (<abbrev xmlns:xlink="http://www.w3.org/1999/xlink" xlink:title="Department of Entomology, South China Agricultural University, Guangzhou, China" id="ABBRID0E4AAI" xlink:type="simple">SCAU</abbrev>, Nos 110996–111001), same data as holotype; 1♂ (<abbrev xmlns:xlink="http://www.w3.org/1999/xlink" xlink:title="Department of Entomology, South China Agricultural University, Guangzhou, China" id="ABBRID0EBBAI" xlink:type="simple">SCAU</abbrev>, No. 111002), Wangtianshu, Mengla, Yunnan, <named-content xmlns:xlink="http://www.w3.org/1999/xlink" content-type="dwc:verbatimCoordinates" xlink:type="simple"><named-content content-type="geo-json" specific-use="{&#34;type&#34;:&#34;Point&#34;,&#34;coordinates&#34;:[101.600000,21.616667]}" id="NCID0EIBAI" xlink:type="simple">21°37'N, 101°36'E</named-content></named-content>, alt. 760 m, 13.iv.2010, YR Su; 2♂ (<abbrev xmlns:xlink="http://www.w3.org/1999/xlink" xlink:title="Department of Entomology, South China Agricultural University, Guangzhou, China" id="ABBRID0ENBAI" xlink:type="simple">SCAU</abbrev>, Nos 111003, 04), Menglun, Mengla, Yunnan, 680 m, 11.iv.2010, L Wu; 1♂ (<abbrev xmlns:xlink="http://www.w3.org/1999/xlink" xlink:title="Department of Entomology, South China Agricultural University, Guangzhou, China" id="ABBRID0ERBAI" xlink:type="simple">SCAU</abbrev>, No. 111005), Husa, Longchuang, Yunnan, <named-content xmlns:xlink="http://www.w3.org/1999/xlink" content-type="dwc:verbatimCoordinates" xlink:type="simple"><named-content content-type="geo-json" specific-use="{&#34;type&#34;:&#34;Point&#34;,&#34;coordinates&#34;:[97.750000,24.450000]}" id="NCID0EYBAI" xlink:type="simple">24°27'N, 97°45'E</named-content></named-content>, alt. 1227m, 21.viii.2016, L Gong; 1♂ (<abbrev xmlns:xlink="http://www.w3.org/1999/xlink" xlink:title="Department of Entomology, South China Agricultural University, Guangzhou, China" id="ABBRID0E4BAI" xlink:type="simple">SCAU</abbrev>, No. 111006), Arboretum, Ruili, Yunnan, <named-content xmlns:xlink="http://www.w3.org/1999/xlink" content-type="dwc:verbatimCoordinates" xlink:type="simple"><named-content content-type="geo-json" specific-use="{&#34;type&#34;:&#34;Point&#34;,&#34;coordinates&#34;:[97.850000,24.016667]}" id="NCID0EECAI" xlink:type="simple">24°1'N, 97°51'E</named-content></named-content>, alt. 1174 m, 22.viii.2016, L Gong.</p></tp:treatment-sec><tp:treatment-sec sec-type="diagnosis" id="SECID0EJCAI"><title>Diagnosis.</title><p>Surstylus with four large setae (Fig. <xref ref-type="fig" rid="F15">15A, B</xref>); cercus with six long peg-like prensisetae (Fig. <xref ref-type="fig" rid="F15">15A, B</xref>); gonopods large, with an acute protection apically (Fig. <xref ref-type="fig" rid="F15">15C, D</xref>); aedeagus rod-like, elliptically broadened apically (Fig. <xref ref-type="fig" rid="F15">15C, D</xref>).</p></tp:treatment-sec><tp:treatment-sec sec-type="description" id="SECID0E6CAI"><title>Description.</title><p>(♂, ♀) <bold><italic>Head</italic></bold> (Fig. <xref ref-type="fig" rid="F7">7A</xref>): Frons yellowish brown. Pedicel yellowish brown; first flagellomere yellowish, margins black. Facial carina yellowish, 1/3 long as face.</p><fig id="F7" position="float" orientation="portrait"><label>Figure 7.</label><caption><p>Frontal, dorsal, and lateral views of male. <italic><tp:taxon-name><tp:taxon-name-part taxon-name-part-type="genus" reg="Scaptodrosophila">Scaptodrosophila</tp:taxon-name-part> <tp:taxon-name-part taxon-name-part-type="species" reg="ventriobscurata">ventriobscurata</tp:taxon-name-part></tp:taxon-name></italic> sp. n. (<bold>A, C, E</bold>); <italic><tp:taxon-name><tp:taxon-name-part taxon-name-part-type="genus" reg="Scaptodrosophila">S.</tp:taxon-name-part> <tp:taxon-name-part taxon-name-part-type="species" reg="zebrina">zebrina</tp:taxon-name-part></tp:taxon-name></italic> sp. n. (<bold>B, D, F</bold>). Scale bars: 0.5 mm.</p></caption><graphic xmlns:xlink="http://www.w3.org/1999/xlink" xlink:href="zookeys-736-119-g007.jpg" position="float" orientation="portrait" xlink:type="simple" id="oo_185159.jpg"/></fig><fig id="F8" position="float" orientation="portrait"><label>Figure 8.</label><caption><p>
                <italic><tp:taxon-name><tp:taxon-name-part taxon-name-part-type="genus" reg="Scaptodrosophila">Scaptodrosophila</tp:taxon-name-part> <tp:taxon-name-part taxon-name-part-type="species" reg="coracina">coracina</tp:taxon-name-part></tp:taxon-name></italic> (Kikkawa &amp; Peng, 1938). <bold>A</bold> and <bold>B</bold> epandrium (epand), surstylus (sur), and cercus (cerc) (posterior and lateral views, respectively) <bold>C</bold> and <bold>D</bold> hypandrium (hypd), parameres (pm), gonopods (gon), aedeagus (aed), and aedeagal apodeme (aed a) (ventral and lateral views, respectively) <bold>E</bold> oviscapt (lateral view). Scale bars: 0.1 mm.</p></caption><graphic xmlns:xlink="http://www.w3.org/1999/xlink" xlink:href="zookeys-736-119-g008.jpg" position="float" orientation="portrait" xlink:type="simple" id="oo_185160.jpg"/></fig><fig id="F9" position="float" orientation="portrait"><label>Figure 9.</label><caption><p>
                <italic><tp:taxon-name><tp:taxon-name-part taxon-name-part-type="genus" reg="Scaptodrosophila">Scaptodrosophila</tp:taxon-name-part> <tp:taxon-name-part taxon-name-part-type="species" reg="fuscilimba">fuscilimba</tp:taxon-name-part></tp:taxon-name></italic> sp. n. <bold>A</bold> and <bold>B</bold> epandrium, surstylus, and cercus (posterior and lateral views) <bold>C</bold> and <bold>D</bold> hypandrium, parameres, gonopods, aedeagus, and aedeagal apodeme (ventral and lateral views, respectively) <bold>E</bold> oviscapt (lateral view). Scale bars: 0.1 mm.</p></caption><graphic xmlns:xlink="http://www.w3.org/1999/xlink" xlink:href="zookeys-736-119-g009.jpg" position="float" orientation="portrait" xlink:type="simple" id="oo_185161.jpg"/></fig><fig id="F10" position="float" orientation="portrait"><label>Figure 10.</label><caption><p>
                <italic><tp:taxon-name><tp:taxon-name-part taxon-name-part-type="genus" reg="Scaptodrosophila">Scaptodrosophila</tp:taxon-name-part> <tp:taxon-name-part taxon-name-part-type="species" reg="fusciventricula">fusciventricula</tp:taxon-name-part></tp:taxon-name></italic> sp. n. <bold>A</bold> and <bold>B</bold> epandrium, surstylus, and cercus (posterior and lateral views) <bold>C</bold> and <bold>D</bold> hypandrium, parameres, gonopods, aedeagus, and aedeagal apodeme (ventral and lateral views, respectively). Scale bars: 0.1 mm.</p></caption><graphic xmlns:xlink="http://www.w3.org/1999/xlink" xlink:href="zookeys-736-119-g010.jpg" position="float" orientation="portrait" xlink:type="simple" id="oo_185162.jpg"/></fig><fig id="F11" position="float" orientation="portrait"><label>Figure 11.</label><caption><p>
                <italic><tp:taxon-name><tp:taxon-name-part taxon-name-part-type="genus" reg="Scaptodrosophila">Scaptodrosophila</tp:taxon-name-part> <tp:taxon-name-part taxon-name-part-type="species" reg="helvpecta">helvpecta</tp:taxon-name-part></tp:taxon-name></italic> sp. n. <bold>A</bold> and <bold>B</bold> epandrium, surstylus, and cercus (posterior and lateral views) <bold>C</bold> and <bold>D</bold> hypandrium, parameres, gonopods, aedeagus, and aedeagal apodeme (ventral and lateral views, respectively) <bold>E</bold> oviscapt (lateral view). Scale bars: 0.1 mm.</p></caption><graphic xmlns:xlink="http://www.w3.org/1999/xlink" xlink:href="zookeys-736-119-g011.jpg" position="float" orientation="portrait" xlink:type="simple" id="oo_185163.jpg"/></fig><fig id="F12" position="float" orientation="portrait"><label>Figure 12.</label><caption><p>
                <italic><tp:taxon-name><tp:taxon-name-part taxon-name-part-type="genus" reg="Scaptodrosophila">Scaptodrosophila</tp:taxon-name-part> <tp:taxon-name-part taxon-name-part-type="species" reg="longispinata">longispinata</tp:taxon-name-part></tp:taxon-name></italic> sp. n. <bold>A</bold> and <bold>B</bold> epandrium, surstylus, and cercus (posterior and lateral views) <bold>C</bold> and <bold>D</bold> hypandrium, parameres, gonopods, aedeagus, and aedeagal apodeme (ventral and lateral views, respectively). Scale bars: 0.1 mm.</p></caption><graphic xmlns:xlink="http://www.w3.org/1999/xlink" xlink:href="zookeys-736-119-g012.jpg" position="float" orientation="portrait" xlink:type="simple" id="oo_185164.jpg"/></fig><fig id="F13" position="float" orientation="portrait"><label>Figure 13.</label><caption><p>
                <italic><tp:taxon-name><tp:taxon-name-part taxon-name-part-type="genus" reg="Scaptodrosophila">Scaptodrosophila</tp:taxon-name-part> <tp:taxon-name-part taxon-name-part-type="species" reg="nigrolimbata">nigrolimbata</tp:taxon-name-part></tp:taxon-name></italic> sp. n. <bold>A</bold> and <bold>B</bold> epandrium, surstylus, and cercus (posterior and lateral views) <bold>C</bold> and <bold>D</bold> hypandrium, parameres, gonopods, aedeagus, and aedeagal apodeme (ventral and lateral views, respectively). Scale bars: 0.1 mm.</p></caption><graphic xmlns:xlink="http://www.w3.org/1999/xlink" xlink:href="zookeys-736-119-g013.jpg" position="float" orientation="portrait" xlink:type="simple" id="oo_185165.jpg"/></fig><fig id="F14" position="float" orientation="portrait"><label>Figure 14.</label><caption><p>
                <italic><tp:taxon-name><tp:taxon-name-part taxon-name-part-type="genus" reg="Scaptodrosophila">Scaptodrosophila</tp:taxon-name-part> <tp:taxon-name-part taxon-name-part-type="species" reg="trivittata">trivittata</tp:taxon-name-part></tp:taxon-name></italic> sp. n. <bold>A</bold> and <bold>B</bold> epandrium, surstylus, and cercus (posterior and lateral views) <bold>C</bold> and <bold>D</bold> hypandrium, parameres, gonopods, aedeagus, and aedeagal apodeme (ventral and lateral views, respectively). Scale bars: 0.1 mm.</p></caption><graphic xmlns:xlink="http://www.w3.org/1999/xlink" xlink:href="zookeys-736-119-g014.jpg" position="float" orientation="portrait" xlink:type="simple" id="oo_185166.jpg"/></fig><!--PageBreak--><!--PageBreak--><p>
            <bold><italic>Thorax</italic></bold> (Fig. <xref ref-type="fig" rid="F7">7C, E</xref>): Mesonotum yellowish brown. Acrostichal setulae in ca. eight to ten regular rows. Prescutellar setae small. Scutellum yellowish brown. Pleura yellowish, with a brown longitudinal stripe.</p><!--PageBreak--><p>
            <bold><italic>Abdomen</italic></bold> (Fig. <xref ref-type="fig" rid="F7">7C, E</xref>): Tergites II to V yellowish with broad black caudal bands, the caudal bands on tergites II and III narrowed medially; tergites VI black.</p><p>
            <bold><italic>Male terminalia</italic></bold> (Fig. <xref ref-type="fig" rid="F15">15A–D</xref>): Epandrium with ca. 11 setae near posterior and ventral margins per side. Surstylus with 11 peg-like prensisetae, and pubes<!--PageBreak-->cence anterior. Hypandrium with pubescence. Paramere large, with seven sensilla subbasally.</p><fig id="F15" position="float" orientation="portrait"><label>Figure 15.</label><caption><p>
                <italic><tp:taxon-name><tp:taxon-name-part taxon-name-part-type="genus" reg="Scaptodrosophila">Scaptodrosophila</tp:taxon-name-part> <tp:taxon-name-part taxon-name-part-type="species" reg="ventriobscurata">ventriobscurata</tp:taxon-name-part></tp:taxon-name></italic> sp. n. <bold>A</bold> and <bold>B</bold> epandrium, surstylus, and cercus (posterior and lateral views) <bold>C</bold> and <bold>D</bold> hypandrium, parameres, gonopods, aedeagus, and aedeagal apodeme (ventral and lateral views, respectively) <bold>E</bold> oviscapt (lateral view). Scale bars: 0.1 mm.</p></caption><graphic xmlns:xlink="http://www.w3.org/1999/xlink" xlink:href="zookeys-736-119-g015.jpg" position="float" orientation="portrait" xlink:type="simple" id="oo_185167.jpg"/></fig><fig id="F16" position="float" orientation="portrait"><label>Figure 16.</label><caption><p>
                <italic><tp:taxon-name><tp:taxon-name-part taxon-name-part-type="genus" reg="Scaptodrosophila">Scaptodrosophila</tp:taxon-name-part> <tp:taxon-name-part taxon-name-part-type="species" reg="zebrina">zebrina</tp:taxon-name-part></tp:taxon-name></italic> sp. n. <bold>A</bold> and <bold>B</bold> epandrium, surstylus, and cercus (posterior and lateral views) <bold>C</bold> and <bold>D</bold> hypandrium, parameres, gonopods, aedeagus, and aedeagal apodeme (ventral and lateral views, respectively) <bold>E</bold> oviscapt (lateral view). Scale bars: 0.1 mm.</p></caption><graphic xmlns:xlink="http://www.w3.org/1999/xlink" xlink:href="zookeys-736-119-g016.jpg" position="float" orientation="portrait" xlink:type="simple" id="oo_185168.jpg"/></fig><p>
            <bold><italic>Female terminalia</italic></bold> (Fig. <xref ref-type="fig" rid="F15">15E</xref>): Oviscapt very broadened apically, with a single apical trichoid ovisensillum, and 25 ovisensilla.</p><!--PageBreak--><p>
            <bold><italic>Measurements</italic></bold> [holotype ♂ (range in 4♂, 4♀ paratypes), in mm]: BL = 2.33 (1.90–2.23, 2.33–2.50), ThL = 1.00 (0.83–1.33, 0.90–1.03), WL = 2.00 (1.63–1.87, 1.90–2.07), WW = 0.93 (0.73–0.97, 0.87–0.97).</p><!--PageBreak--><p>
            <bold><italic>Indices</italic></bold>: arb = 4/2 (3–4/2), avd = 1.00 (0.83–0.86), adf = 2.00 (1.67–2.33), flw = 1.67 (1.50–2.00), FW/HW = 0.44 (0.39–0.49), ch/o = 0.10 (0.10–0.20), prorb = 0.80 (0.63–1.00), rcorb = 0.50 (0.50–0.71), vb = 0.43 (0.38–0.50), dcl <!--PageBreak-->= 0.69 (0.59–0.83), presctl = 0.31 (0.22–0.42), sctl = 0.94 (0.94–1.06), sterno = 0.80 (0.67–0.87), orbito = 0.60 (0.50–0.63), dcp = 0.43 (0.40–0.55), sctlp = 0.75 (0.75–1.00), C = 1.63 (1.50–2.00), 4c = 1.46 (1.14–1.70), 4v =2.31 (2.21–2.60), 5x = 2.50 (2.25–3.00), ac = 3.17 (2.67–3.00), M = 0.77 (0.79–0.91), C3F = 0.68 (0.63–0.73).</p><!--PageBreak--><!--PageBreak--></tp:treatment-sec><tp:treatment-sec sec-type="etymology" id="SECID0ECQAI"><title>Etymology.</title><p>A combination of the Latin words <italic>ventris</italic> and <italic>obscuratus</italic>, referring to the black tergites.</p></tp:treatment-sec><tp:treatment-sec sec-type="distribution" id="SECID0EMQAI"><title>Distribution.</title><p>China (Yunnan).</p></tp:treatment-sec></tp:taxon-treatment>
