# Supplementary material for: The genus Scaptodrosophila Duda part II: the coracina species group from East Asia, with morphological and molecular evidence (Diptera, Drosophilidae)
Source: Zookeys. 2018 Feb 8;(736):119–48. doi: 10.3897/zookeys.736.13682 (PMC5904429; doi:10.3897/zookeys.736.13682)
Supplement: XML Treatment for Scaptodrosophila zebrina [file zookeys.736.13682-treatment10.xml]

<!DOCTYPE tp:taxon-treatment
  PUBLIC "-//TaxonX//DTD Taxonomic Treatment Publishing DTD v0 20100105//EN" "tax-treatment-NSO.dtd">
<tp:taxon-treatment xmlns:tp="http://www.plazi.org/taxpub"><tp:treatment-meta><kwd-group><label>Taxon classification</label><kwd><named-content xmlns:xlink="http://www.w3.org/1999/xlink" content-type="kingdom">Animalia</named-content></kwd><kwd><named-content xmlns:xlink="http://www.w3.org/1999/xlink" content-type="order">Diptera</named-content></kwd><kwd><named-content xmlns:xlink="http://www.w3.org/1999/xlink" content-type="family">Drosophilidae</named-content></kwd></kwd-group><mixed-citation publication-type="journal"><person-group><name><surname>Liu</surname><given-names>Yi-Qin</given-names></name><name><surname>Chen</surname><given-names>Hong-Wei</given-names></name></person-group><article-title>The genus <italic><tp:taxon-name><tp:taxon-name-part taxon-name-part-type="genus" reg="Scaptodrosophila">Scaptodrosophila</tp:taxon-name-part></tp:taxon-name></italic> Duda part II: the <italic>coracina</italic> species group from East Asia, with morphological and molecular evidence (<tp:taxon-name><tp:taxon-name-part taxon-name-part-type="order">Diptera</tp:taxon-name-part></tp:taxon-name>, <tp:taxon-name><tp:taxon-name-part taxon-name-part-type="family">Drosophilidae</tp:taxon-name-part></tp:taxon-name>)</article-title><source>Zookeys</source><day>8</day><month>2</month><year>2018</year><volume>2018</volume><issue>736</issue><fpage>119</fpage><lpage>148</lpage><pub-id pub-id-type="doi">10.3897/zookeys.736.13682</pub-id></mixed-citation></tp:treatment-meta><tp:nomenclature><tp:taxon-name>
            <tp:taxon-name-part taxon-name-part-type="genus" reg="Scaptodrosophila">Scaptodrosophila</tp:taxon-name-part>
            <tp:taxon-name-part taxon-name-part-type="species" reg="zebrina">zebrina</tp:taxon-name-part>
            <object-id xmlns:xlink="http://www.w3.org/1999/xlink" content-type="zoobank" xlink:type="simple">http://zoobank.org/32789355-9D24-444B-991E-6DA8387F43E0</object-id>
          </tp:taxon-name><tp:taxon-status xmlns:xlink="http://www.w3.org/1999/xlink" xlink:type="simple">sp. n.</tp:taxon-status><xref ref-type="fig" rid="F7">Figs 7B, D, F</xref><xref ref-type="fig" rid="F16">, 16</xref><!--PageBreak--></tp:nomenclature><tp:treatment-sec sec-type="Holotype" id="SECID0ECSAI"><title>Holotype.</title><p>♂ (<abbrev xmlns:xlink="http://www.w3.org/1999/xlink" xlink:title="Department of Entomology, South China Agricultural University, Guangzhou, China" id="ABBRID0EISAI" xlink:type="simple">SCAU</abbrev>, No. 110007) CHINA: Mengyuan, Mengla, Yunnan, <named-content xmlns:xlink="http://www.w3.org/1999/xlink" content-type="dwc:verbatimCoordinates" xlink:type="simple"><named-content content-type="geo-json" specific-use="{&#34;type&#34;:&#34;Point&#34;,&#34;coordinates&#34;:[101.366667,21.783333]}" id="NCID0EPSAI" xlink:type="simple">21°47'N, 101°22'E</named-content></named-content>, alt. 995 m, 7.viii.2016, HW Chen.</p></tp:treatment-sec><tp:treatment-sec sec-type="Paratypes" id="SECID0EUSAI"><title>Paratypes.</title><p>CHINA: 3♂, 4♀ (<abbrev xmlns:xlink="http://www.w3.org/1999/xlink" xlink:title="Department of Entomology, South China Agricultural University, Guangzhou, China" id="ABBRID0E1SAI" xlink:type="simple">SCAU</abbrev>, Nos 110008–14), same data as holotype, HW Chen, L Gong, YQ Liu; 1♂, 1♀ (<abbrev xmlns:xlink="http://www.w3.org/1999/xlink" xlink:title="Department of Entomology, South China Agricultural University, Guangzhou, China" id="ABBRID0E5SAI" xlink:type="simple">SCAU</abbrev>, Nos 110015, 16), Wangtianshu, Mengla, Yunnan, alt. 580 m, 22.iv.2007, HW Chen; 2♀ (<abbrev xmlns:xlink="http://www.w3.org/1999/xlink" xlink:title="Department of Entomology, South China Agricultural University, Guangzhou, China" id="ABBRID0ECTAI" xlink:type="simple">SCAU</abbrev>, Nos 110017, 18), Wangtianshu, Mengla, Yunnan, alt. 760 m, 27.viii.2012, HW Chen.</p></tp:treatment-sec><tp:treatment-sec sec-type="diagnosis" id="SECID0EGTAI"><title>Diagnosis.</title><p>Frons yellowish brown with two brown longitudinal stripes (Fig. <xref ref-type="fig" rid="F7">7B</xref>); mesonotum yellowish brown with six dark brown longitudinal stripes (Fig. <xref ref-type="fig" rid="F7">7D, F</xref>); gonopods long in lateral view (Fig. <xref ref-type="fig" rid="F16">16D</xref>); aedeagus rectangle shaped in lateral view (Fig. <xref ref-type="fig" rid="F16">16D</xref>).</p></tp:treatment-sec><tp:treatment-sec sec-type="description" id="SECID0E3TAI"><title>Description.</title><p>(♂, ♀) <bold><italic>Head</italic></bold> (Fig. <xref ref-type="fig" rid="F7">7B</xref>): Pedicel yellowish brown; first flagellomere yellowish, margins black. Facial carina yellowish, broad, 1/3 long as face.</p><p>
            <bold><italic>Thorax</italic></bold> (Fig. <xref ref-type="fig" rid="F7">7D, F</xref>): Mesonotum yellowish brown. Acrostichal setulae in ca. ten regular rows. Prescutellar setae small. Scutellum yellowish brown. Pleura yellowish.</p><p>
            <bold><italic>Abdomen</italic></bold> (Fig. <xref ref-type="fig" rid="F7">7D, F</xref>): Tergites II to VI yellow with black caudal bands, the caudal bands on tergites interrupted medially.</p><p>
            <bold><italic>Male terminalia</italic></bold> (Fig. <xref ref-type="fig" rid="F16">16A–D</xref>): Epandrium with ca. 12 setae near posterior and ventral margins per side. Surstylus with seven peg-like prensisetae. Hypandrium lacking pubescence. Paramere long, with two sensilla distally.</p><p>
            <bold><italic>Female terminalia</italic></bold> (Fig. <xref ref-type="fig" rid="F16">16E</xref>): Oviscapt with five subapical trichoid ovisensilla, and 13 ovisensilla.</p><p>
            <bold><italic>Measurements</italic></bold> [holotype ♂ (range in 4♂, 5♀ paratypes), in mm]: BL = 2.17 (2.20–2.50, 2.33–2.67), ThL = 1.13 (1.10–1.17, 0.90–1.53), WL = 2.13 (2.10–2.20, 2.20–2.47), WW = 0.90 (0.90–1.20, 0.90–1.00).</p><p>
            <bold><italic>Indices</italic></bold>: arb = 4/2 (3–4/2), avd = 1.00 (0.75–1.00), adf = 1.75 (1.75–2.67), flw = 1.50 (1.50–2.00), FW/HW = 0.43 (0.40–0.47), ch/o = 0.09 (0.09–0.10), prorb = 0.80 (0.64–0.90), rcorb = 0.40 (0.27–0.45), vb = 0.29 (0.25–0.43), dcl = 0.57 (0.55–0.71), presctl = 0.38 (0.32–0.62), sctl = 1.00 (0.95–1.18), sterno = 0.50 (0.41–0.64), orbito = 0.60 (0.33–0.50), dcp = 0.56 (0.47–1.00), sctlp = 0.89 (0.67–1.00), C = 2.50 (2.06–2.65), 4c = 0.94 (0.94–1.13), 4v = 1.82 (1.81–2.00), 5x = 1.50 (1.29–1.80), ac = 3.20 (3.00–3.60), M = 0.53 (0.47–0.63), C3F = 0.63 (0.56–0.67).</p></tp:treatment-sec><tp:treatment-sec sec-type="etymology" id="SECID0EDWAI"><title>Etymology.</title><p>From the Latin word <italic>zebrinus</italic>, referring to the brown longitudinal stripes on the mesonotum.</p></tp:treatment-sec><tp:treatment-sec sec-type="distribution" id="SECID0ELWAI"><title>Distribution.</title><p>China (Yunnan).</p><!--PageBreak--><!--PageBreak--><sec sec-type="Key to species of the coracina group" id="SECID0ESWAI"><title>Key to species of the <italic>coracina</italic> group</title><table-wrap content-type="key" position="anchor" orientation="portrait"><table id="TID0EJXBG" rules="all"><tbody><tr><td rowspan="1" colspan="1">1</td><td rowspan="1" colspan="1">Body yellowish brown to black; arista with three or four dorsal and two ventral branches in addition to terminal bifurcation; facial carina narrow and flat; prescutellar setae usually large, as long as anterior dorsocentral setae; hypandrium usually with a pair of very large paramedian setae</td><td rowspan="1" colspan="1">
                      <bold><italic>coracina</italic> group</bold>...<bold>2</bold></td></tr><tr><td rowspan="1" colspan="1">2</td><td rowspan="1" colspan="1">Frons yellowish brown with two brown longitudinal stripes (Fig. <xref ref-type="fig" rid="F7">7B</xref>); mesonotum yellowish brown with six dark brown longitudinal stripes (Fig. <xref ref-type="fig" rid="F7">7D, F</xref>)</td><td rowspan="1" colspan="1">
                      <bold><italic><tp:taxon-name><tp:taxon-name-part taxon-name-part-type="genus" reg="Scaptodrosophila">S.</tp:taxon-name-part> <tp:taxon-name-part taxon-name-part-type="species" reg="zebrina">zebrina</tp:taxon-name-part></tp:taxon-name></italic> sp. n.</bold>
                    </td></tr><tr><td rowspan="1" colspan="1">–</td><td rowspan="1" colspan="1">Frons lacking longitudinal stripes; mesonotum lacking longitudinal stripes</td><td rowspan="1" colspan="1">
                      <bold>3</bold>
                    </td></tr><tr><td rowspan="1" colspan="1">3</td><td rowspan="1" colspan="1">Hypandrium with pubescence</td><td rowspan="1" colspan="1">
                      <bold>4</bold>
                    </td></tr><tr><td rowspan="1" colspan="1">–</td><td rowspan="1" colspan="1">Hypandrium lacking pubescence</td><td rowspan="1" colspan="1">
                      <bold>6</bold>
                    </td></tr><tr><td rowspan="1" colspan="1">4</td><td rowspan="1" colspan="1">Body brown or black (Fig. <xref ref-type="fig" rid="F3">3C–F</xref>); paramere with pubescence completely (Fig. <xref ref-type="fig" rid="F8">8C, D</xref>); aedeagus short, rod-like, with one fan-like membrane apically (Fig. <xref ref-type="fig" rid="F8">8C, D</xref>)</td><td rowspan="1" colspan="1">
                      <bold><italic><tp:taxon-name><tp:taxon-name-part taxon-name-part-type="genus" reg="Scaptodrosophila">S.</tp:taxon-name-part> <tp:taxon-name-part taxon-name-part-type="species" reg="coracina">coracina</tp:taxon-name-part></tp:taxon-name></italic></bold>
                    </td></tr><tr><td rowspan="1" colspan="1">–</td><td rowspan="1" colspan="1">Body yellowish brown; paramere sometimes with pubescence; aedeagus lacking membrane apically</td><td rowspan="1" colspan="1">
                      <bold>5</bold>
                    </td></tr><tr><td rowspan="1" colspan="1">5</td><td rowspan="1" colspan="1">Pleura yellowish, with one brown longitudinal stripe (Fig. <xref ref-type="fig" rid="F7">7E</xref>); surstylus with four large setae (Fig. <xref ref-type="fig" rid="F15">15A, B</xref>); cercus with six long peg-like prensisetae (Fig. <xref ref-type="fig" rid="F15">15A, B</xref>); paramere elliptical shaped in lateral view, lacking pubescence apically (Fig. <xref ref-type="fig" rid="F15">15C, D</xref>); aedeagus rod-like, elliptically broadened apically (Fig. <xref ref-type="fig" rid="F15">15C, D</xref>)</td><td rowspan="1" colspan="1">
                      <bold><italic><tp:taxon-name><tp:taxon-name-part taxon-name-part-type="genus" reg="Scaptodrosophila">S.</tp:taxon-name-part> <tp:taxon-name-part taxon-name-part-type="species" reg="ventriobscurata">ventriobscurata</tp:taxon-name-part></tp:taxon-name></italic> sp. n.</bold>
                    </td></tr><tr><td rowspan="1" colspan="1">–</td><td rowspan="1" colspan="1">Pleura yellowish brown, lacking longitudinal stripe (Fig. <xref ref-type="fig" rid="F4">4F</xref>); surstylus lacking large setae (Fig. <xref ref-type="fig" rid="F10">10A, B</xref>); cercus lacking long peg-like prensisetae (Fig. <xref ref-type="fig" rid="F10">10A, B</xref>); paramere dolabriform in lateral view, with pubescence apically (Fig. <xref ref-type="fig" rid="F10">10C, D</xref>); aedeagus very broad and finely curved apically in lateral view (Fig. <xref ref-type="fig" rid="F10">10D</xref>)</td><td rowspan="1" colspan="1">
                      <bold><italic><tp:taxon-name><tp:taxon-name-part taxon-name-part-type="genus" reg="Scaptodrosophila">S.</tp:taxon-name-part> <tp:taxon-name-part taxon-name-part-type="species" reg="fusciventricula">fusciventricula</tp:taxon-name-part></tp:taxon-name></italic> sp. n.</bold>
                    </td></tr><tr><td rowspan="1" colspan="1">6</td><td rowspan="1" colspan="1">Gonopods bilobed apically</td><td rowspan="1" colspan="1">
                      <bold>7</bold>
                    </td></tr><tr><td rowspan="1" colspan="1">–</td><td rowspan="1" colspan="1">Gonopods fused completely apically</td><td rowspan="1" colspan="1">
                      <bold>8</bold>
                    </td></tr><tr><td rowspan="1" colspan="1">7</td><td rowspan="1" colspan="1">Pleura yellowish brown, lacking longitudinal stripe (Fig. <xref ref-type="fig" rid="F6">6F</xref>); abdomen tergites yellow, tergites II to IV yellow with dark brown caudal bands (Fig. <xref ref-type="fig" rid="F6">6D, F</xref>); aedeagus rod-like, with pubescence and broadened apically (Fig. <xref ref-type="fig" rid="F14">14C, D</xref>)</td><td rowspan="1" colspan="1">
                      <bold><italic><tp:taxon-name><tp:taxon-name-part taxon-name-part-type="genus" reg="Scaptodrosophila">S.</tp:taxon-name-part> <tp:taxon-name-part taxon-name-part-type="species" reg="trivittata">trivittata</tp:taxon-name-part></tp:taxon-name></italic> sp. n.</bold>
                    </td></tr><tr><td rowspan="1" colspan="1">–</td><td rowspan="1" colspan="1">Pleura yellowish brown, with two brown longitudinal stripes (Fig. <xref ref-type="fig" rid="F5">5F</xref>); abdomen tergites yellowish brown, tergites II to V yellow with dark brown caudal bands, tergite VI dark brown (Fig. <xref ref-type="fig" rid="F5">5D, F</xref>); aedeagus quadrangle in lateral view, lacking pubescence (Fig. <xref ref-type="fig" rid="F12">12D</xref>)</td><td rowspan="1" colspan="1">
                      <bold><italic><tp:taxon-name><tp:taxon-name-part taxon-name-part-type="genus" reg="Scaptodrosophila">S.</tp:taxon-name-part> <tp:taxon-name-part taxon-name-part-type="species" reg="longispinata">longispinata</tp:taxon-name-part></tp:taxon-name></italic> sp. n.</bold>
                    </td></tr><tr><td rowspan="1" colspan="1">8</td><td rowspan="1" colspan="1">Paramere with one small projection subbasally (Fig. <xref ref-type="fig" rid="F13">13D</xref>); gonopods with one small projection distally (Fig. <xref ref-type="fig" rid="F13">13D</xref>); aedeagus triangle shaped in lateral view (Fig. <xref ref-type="fig" rid="F13">13D</xref>)</td><td rowspan="1" colspan="1">
                      <bold><italic><tp:taxon-name><tp:taxon-name-part taxon-name-part-type="genus" reg="Scaptodrosophila">S.</tp:taxon-name-part> <tp:taxon-name-part taxon-name-part-type="species" reg="nigrolimbata">nigrolimbata</tp:taxon-name-part></tp:taxon-name></italic> sp. n.</bold>
                    </td></tr><tr><td rowspan="1" colspan="1">–</td><td rowspan="1" colspan="1">Paramere lacking projection subbasally; gonopods lacking projection distally; aedeagus inverted triangle shaped in lateral view</td><td rowspan="1" colspan="1">
                      <bold>9</bold>
                    </td></tr><!--PageBreak--><tr><td rowspan="1" colspan="1">9</td><td rowspan="1" colspan="1">Tergite VI yellowish brown, with dark brown caudal bands (Fig. <xref ref-type="fig" rid="F5">5C, E</xref>); paramere small, finger like in lateral view (Fig. <xref ref-type="fig" rid="F11">11D</xref>); aedeagus round dorsally in lateral view (Fig. <xref ref-type="fig" rid="F11">11D</xref>)</td><td rowspan="1" colspan="1">
                      <bold><italic><tp:taxon-name><tp:taxon-name-part taxon-name-part-type="genus" reg="Scaptodrosophila">S.</tp:taxon-name-part> <tp:taxon-name-part taxon-name-part-type="species" reg="helvpecta">helvpecta</tp:taxon-name-part></tp:taxon-name></italic> sp. n.</bold>
                    </td></tr><tr><td rowspan="1" colspan="1">–</td><td rowspan="1" colspan="1">Tergite VI yellow, lacking band (Fig. <xref ref-type="fig" rid="F4">4C</xref>); paramere curved strongly in lateral view (Fig. <xref ref-type="fig" rid="F9">9D</xref>); aedeagus tapering dorsally in lateral view (Fig. <xref ref-type="fig" rid="F9">9D</xref>)</td><td rowspan="1" colspan="1">
                      <bold><italic><tp:taxon-name><tp:taxon-name-part taxon-name-part-type="genus" reg="Scaptodrosophila">S.</tp:taxon-name-part> <tp:taxon-name-part taxon-name-part-type="species" reg="fuscilimba">fuscilimba</tp:taxon-name-part></tp:taxon-name></italic> sp. n.</bold>
                    </td></tr></tbody></table></table-wrap></sec></tp:treatment-sec><tp:treatment-sec><!--Section generated to contain objects referenced in tp:taxon-treatment.--><fig id="F7" position="float" orientation="portrait"><label>Figure 7.</label><caption><p>Frontal, dorsal, and lateral views of male. <italic><tp:taxon-name><tp:taxon-name-part taxon-name-part-type="genus" reg="Scaptodrosophila">Scaptodrosophila</tp:taxon-name-part> <tp:taxon-name-part taxon-name-part-type="species" reg="ventriobscurata">ventriobscurata</tp:taxon-name-part></tp:taxon-name></italic> sp. n. (<bold>A, C, E</bold>); <italic><tp:taxon-name><tp:taxon-name-part taxon-name-part-type="genus" reg="Scaptodrosophila">S.</tp:taxon-name-part> <tp:taxon-name-part taxon-name-part-type="species" reg="zebrina">zebrina</tp:taxon-name-part></tp:taxon-name></italic> sp. n. (<bold>B, D, F</bold>). Scale bars: 0.5 mm.</p></caption><graphic xmlns:xlink="http://www.w3.org/1999/xlink" xlink:href="zookeys-736-119-g007.jpg" position="float" orientation="portrait" xlink:type="simple" id="oo_185159.jpg"/></fig><fig id="F16" position="float" orientation="portrait"><label>Figure 16.</label><caption><p>
                <italic><tp:taxon-name><tp:taxon-name-part taxon-name-part-type="genus" reg="Scaptodrosophila">Scaptodrosophila</tp:taxon-name-part> <tp:taxon-name-part taxon-name-part-type="species" reg="zebrina">zebrina</tp:taxon-name-part></tp:taxon-name></italic> sp. n. <bold>A</bold> and <bold>B</bold> epandrium, surstylus, and cercus (posterior and lateral views) <bold>C</bold> and <bold>D</bold> hypandrium, parameres, gonopods, aedeagus, and aedeagal apodeme (ventral and lateral views, respectively) <bold>E</bold> oviscapt (lateral view). Scale bars: 0.1 mm.</p></caption><graphic xmlns:xlink="http://www.w3.org/1999/xlink" xlink:href="zookeys-736-119-g016.jpg" position="float" orientation="portrait" xlink:type="simple" id="oo_185168.jpg"/></fig><fig id="F3" position="float" orientation="portrait"><label>Figure 3.</label><caption><p>Frontal, dorsal, and lateral views of male. <italic><tp:taxon-name><tp:taxon-name-part taxon-name-part-type="genus" reg="Scaptodrosophila">Scaptodrosophila</tp:taxon-name-part> <tp:taxon-name-part taxon-name-part-type="species" reg="coracina">coracina</tp:taxon-name-part></tp:taxon-name></italic> from Okinawa, Japan (<bold>A, C, E</bold>) and Guizhou, China (<bold>B, D, F</bold>). Scale bars: 0.5 mm.</p></caption><graphic xmlns:xlink="http://www.w3.org/1999/xlink" xlink:href="zookeys-736-119-g003.jpg" position="float" orientation="portrait" xlink:type="simple" id="oo_185155.jpg"/></fig><fig id="F8" position="float" orientation="portrait"><label>Figure 8.</label><caption><p>
                <italic><tp:taxon-name><tp:taxon-name-part taxon-name-part-type="genus" reg="Scaptodrosophila">Scaptodrosophila</tp:taxon-name-part> <tp:taxon-name-part taxon-name-part-type="species" reg="coracina">coracina</tp:taxon-name-part></tp:taxon-name></italic> (Kikkawa &amp; Peng, 1938). <bold>A</bold> and <bold>B</bold> epandrium (epand), surstylus (sur), and cercus (cerc) (posterior and lateral views, respectively) <bold>C</bold> and <bold>D</bold> hypandrium (hypd), parameres (pm), gonopods (gon), aedeagus (aed), and aedeagal apodeme (aed a) (ventral and lateral views, respectively) <bold>E</bold> oviscapt (lateral view). Scale bars: 0.1 mm.</p></caption><graphic xmlns:xlink="http://www.w3.org/1999/xlink" xlink:href="zookeys-736-119-g008.jpg" position="float" orientation="portrait" xlink:type="simple" id="oo_185160.jpg"/></fig><fig id="F15" position="float" orientation="portrait"><label>Figure 15.</label><caption><p>
                <italic><tp:taxon-name><tp:taxon-name-part taxon-name-part-type="genus" reg="Scaptodrosophila">Scaptodrosophila</tp:taxon-name-part> <tp:taxon-name-part taxon-name-part-type="species" reg="ventriobscurata">ventriobscurata</tp:taxon-name-part></tp:taxon-name></italic> sp. n. <bold>A</bold> and <bold>B</bold> epandrium, surstylus, and cercus (posterior and lateral views) <bold>C</bold> and <bold>D</bold> hypandrium, parameres, gonopods, aedeagus, and aedeagal apodeme (ventral and lateral views, respectively) <bold>E</bold> oviscapt (lateral view). Scale bars: 0.1 mm.</p></caption><graphic xmlns:xlink="http://www.w3.org/1999/xlink" xlink:href="zookeys-736-119-g015.jpg" position="float" orientation="portrait" xlink:type="simple" id="oo_185167.jpg"/></fig><fig id="F4" position="float" orientation="portrait"><label>Figure 4.</label><caption><p>Frontal, dorsal, and lateral views of male. <italic><tp:taxon-name><tp:taxon-name-part taxon-name-part-type="genus" reg="Scaptodrosophila">Scaptodrosophila</tp:taxon-name-part> <tp:taxon-name-part taxon-name-part-type="species" reg="fuscilimba">fuscilimba</tp:taxon-name-part></tp:taxon-name></italic> sp. n. (<bold>A, C, E</bold>); <italic><tp:taxon-name><tp:taxon-name-part taxon-name-part-type="genus" reg="Scaptodrosophila">S.</tp:taxon-name-part> <tp:taxon-name-part taxon-name-part-type="species" reg="fusciventricula">fusciventricula</tp:taxon-name-part></tp:taxon-name></italic> sp. n. (<bold>B, D, F</bold>). Scale bars: 0.5 mm.</p></caption><graphic xmlns:xlink="http://www.w3.org/1999/xlink" xlink:href="zookeys-736-119-g004.jpg" position="float" orientation="portrait" xlink:type="simple" id="oo_185156.jpg"/></fig><fig id="F10" position="float" orientation="portrait"><label>Figure 10.</label><caption><p>
                <italic><tp:taxon-name><tp:taxon-name-part taxon-name-part-type="genus" reg="Scaptodrosophila">Scaptodrosophila</tp:taxon-name-part> <tp:taxon-name-part taxon-name-part-type="species" reg="fusciventricula">fusciventricula</tp:taxon-name-part></tp:taxon-name></italic> sp. n. <bold>A</bold> and <bold>B</bold> epandrium, surstylus, and cercus (posterior and lateral views) <bold>C</bold> and <bold>D</bold> hypandrium, parameres, gonopods, aedeagus, and aedeagal apodeme (ventral and lateral views, respectively). Scale bars: 0.1 mm.</p></caption><graphic xmlns:xlink="http://www.w3.org/1999/xlink" xlink:href="zookeys-736-119-g010.jpg" position="float" orientation="portrait" xlink:type="simple" id="oo_185162.jpg"/></fig><fig id="F6" position="float" orientation="portrait"><label>Figure 6.</label><caption><p>Frontal, dorsal, and lateral views of male. <italic><tp:taxon-name><tp:taxon-name-part taxon-name-part-type="genus" reg="Scaptodrosophila">Scaptodrosophila</tp:taxon-name-part> <tp:taxon-name-part taxon-name-part-type="species" reg="nigrolimbata">nigrolimbata</tp:taxon-name-part></tp:taxon-name></italic> sp. n. (<bold>A, C, E</bold>); <italic><tp:taxon-name><tp:taxon-name-part taxon-name-part-type="genus" reg="Scaptodrosophila">S.</tp:taxon-name-part> <tp:taxon-name-part taxon-name-part-type="species" reg="trivittata">trivittata</tp:taxon-name-part></tp:taxon-name></italic> sp. n. (<bold>B, D, F</bold>). Scale bars: 0.5 mm.</p></caption><graphic xmlns:xlink="http://www.w3.org/1999/xlink" xlink:href="zookeys-736-119-g006.jpg" position="float" orientation="portrait" xlink:type="simple" id="oo_185158.jpg"/></fig><fig id="F14" position="float" orientation="portrait"><label>Figure 14.</label><caption><p>
                <italic><tp:taxon-name><tp:taxon-name-part taxon-name-part-type="genus" reg="Scaptodrosophila">Scaptodrosophila</tp:taxon-name-part> <tp:taxon-name-part taxon-name-part-type="species" reg="trivittata">trivittata</tp:taxon-name-part></tp:taxon-name></italic> sp. n. <bold>A</bold> and <bold>B</bold> epandrium, surstylus, and cercus (posterior and lateral views) <bold>C</bold> and <bold>D</bold> hypandrium, parameres, gonopods, aedeagus, and aedeagal apodeme (ventral and lateral views, respectively). Scale bars: 0.1 mm.</p></caption><graphic xmlns:xlink="http://www.w3.org/1999/xlink" xlink:href="zookeys-736-119-g014.jpg" position="float" orientation="portrait" xlink:type="simple" id="oo_185166.jpg"/></fig><fig id="F5" position="float" orientation="portrait"><label>Figure 5.</label><caption><p>Frontal, dorsal, and lateral views of male. <italic><tp:taxon-name><tp:taxon-name-part taxon-name-part-type="genus" reg="Scaptodrosophila">Scaptodrosophila</tp:taxon-name-part> <tp:taxon-name-part taxon-name-part-type="species" reg="helvpecta">helvpecta</tp:taxon-name-part></tp:taxon-name></italic> sp. n. (<bold>A, C, E</bold>); <italic><tp:taxon-name><tp:taxon-name-part taxon-name-part-type="genus" reg="Scaptodrosophila">S.</tp:taxon-name-part> <tp:taxon-name-part taxon-name-part-type="species" reg="longispinata">longispinata</tp:taxon-name-part></tp:taxon-name></italic> sp. n. (<bold>B, D, F</bold>). Scale bars: 0.5 mm.</p></caption><graphic xmlns:xlink="http://www.w3.org/1999/xlink" xlink:href="zookeys-736-119-g005.jpg" position="float" orientation="portrait" xlink:type="simple" id="oo_185157.jpg"/></fig><fig id="F12" position="float" orientation="portrait"><label>Figure 12.</label><caption><p>
                <italic><tp:taxon-name><tp:taxon-name-part taxon-name-part-type="genus" reg="Scaptodrosophila">Scaptodrosophila</tp:taxon-name-part> <tp:taxon-name-part taxon-name-part-type="species" reg="longispinata">longispinata</tp:taxon-name-part></tp:taxon-name></italic> sp. n. <bold>A</bold> and <bold>B</bold> epandrium, surstylus, and cercus (posterior and lateral views) <bold>C</bold> and <bold>D</bold> hypandrium, parameres, gonopods, aedeagus, and aedeagal apodeme (ventral and lateral views, respectively). Scale bars: 0.1 mm.</p></caption><graphic xmlns:xlink="http://www.w3.org/1999/xlink" xlink:href="zookeys-736-119-g012.jpg" position="float" orientation="portrait" xlink:type="simple" id="oo_185164.jpg"/></fig><fig id="F13" position="float" orientation="portrait"><label>Figure 13.</label><caption><p>
                <italic><tp:taxon-name><tp:taxon-name-part taxon-name-part-type="genus" reg="Scaptodrosophila">Scaptodrosophila</tp:taxon-name-part> <tp:taxon-name-part taxon-name-part-type="species" reg="nigrolimbata">nigrolimbata</tp:taxon-name-part></tp:taxon-name></italic> sp. n. <bold>A</bold> and <bold>B</bold> epandrium, surstylus, and cercus (posterior and lateral views) <bold>C</bold> and <bold>D</bold> hypandrium, parameres, gonopods, aedeagus, and aedeagal apodeme (ventral and lateral views, respectively). Scale bars: 0.1 mm.</p></caption><graphic xmlns:xlink="http://www.w3.org/1999/xlink" xlink:href="zookeys-736-119-g013.jpg" position="float" orientation="portrait" xlink:type="simple" id="oo_185165.jpg"/></fig><fig id="F11" position="float" orientation="portrait"><label>Figure 11.</label><caption><p>
                <italic><tp:taxon-name><tp:taxon-name-part taxon-name-part-type="genus" reg="Scaptodrosophila">Scaptodrosophila</tp:taxon-name-part> <tp:taxon-name-part taxon-name-part-type="species" reg="helvpecta">helvpecta</tp:taxon-name-part></tp:taxon-name></italic> sp. n. <bold>A</bold> and <bold>B</bold> epandrium, surstylus, and cercus (posterior and lateral views) <bold>C</bold> and <bold>D</bold> hypandrium, parameres, gonopods, aedeagus, and aedeagal apodeme (ventral and lateral views, respectively) <bold>E</bold> oviscapt (lateral view). Scale bars: 0.1 mm.</p></caption><graphic xmlns:xlink="http://www.w3.org/1999/xlink" xlink:href="zookeys-736-119-g011.jpg" position="float" orientation="portrait" xlink:type="simple" id="oo_185163.jpg"/></fig><fig id="F9" position="float" orientation="portrait"><label>Figure 9.</label><caption><p>
                <italic><tp:taxon-name><tp:taxon-name-part taxon-name-part-type="genus" reg="Scaptodrosophila">Scaptodrosophila</tp:taxon-name-part> <tp:taxon-name-part taxon-name-part-type="species" reg="fuscilimba">fuscilimba</tp:taxon-name-part></tp:taxon-name></italic> sp. n. <bold>A</bold> and <bold>B</bold> epandrium, surstylus, and cercus (posterior and lateral views) <bold>C</bold> and <bold>D</bold> hypandrium, parameres, gonopods, aedeagus, and aedeagal apodeme (ventral and lateral views, respectively) <bold>E</bold> oviscapt (lateral view). Scale bars: 0.1 mm.</p></caption><graphic xmlns:xlink="http://www.w3.org/1999/xlink" xlink:href="zookeys-736-119-g009.jpg" position="float" orientation="portrait" xlink:type="simple" id="oo_185161.jpg"/></fig></tp:treatment-sec></tp:taxon-treatment>
